# Supplementary material for: Comparative genomics of the bacterial genus Listeria: Genome evolution is characterized by limited gene acquisition and limited gene loss
Source: BMC Genomics. 2010 Dec 2;11:688. doi: 10.1186/1471-2164-11-688 (PMC3019230; doi:10.1186/1471-2164-11-688)
Supplement: Additional file 2 — Excel file SNP differences between L. monocytogenes F2365 and its duplicate FSL R2-574 and results of Sanger sequencing SNP confirmation. [file 1471-2164-11-688-S2.XLS]

## Sheet: Supplemental material
Additional file 2. Overview differences found between genome sequence L. monocytogenes F2365 and FSL R2-574
SNP #	coordinate in F2365	ORF/Gene	Type of polymorphism: F2365 Sanger-> FSL R2-574 SOLiDtm*	Re-examination F2365 trace files
1	183492	LMOf2365_0189, xylose repressor protein	SNP: G -> T	Confirmed SNP
2	266545	LMOf2365_0252	insertion: -> G	sequencing error in F2365
3	810704	intergenic region	SNP: T -> C	Confirmed SNP
4	974383	LMOf2365_0957, nitroreductase family protein	SNP: G -> T	Confirmed SNP
5	1026229	LMOf2365_1016, putative membrane protein	SNP: C -> A	sequencing error in F2365
6	1029598	LMOf2365_1018, ATP-dependent Clp protease, ATP-binding subunit ClpE	SNP: C -> T	sequencing error in F2365
7	1558288	intergenic region	SNP: T -> C	Probably sequencing error in F2365. None of the trace files are of sufficient quality to make an unambiguous call.
8	1619378	LMOf2365_1618, ribosomal protein S4	SNP: G -> T	sequencing error in F2365
9	1637822	LMOf2365_1639, lincomycin resistance protein LmrB	insertion: -> C	Probably sequencing error in F2365. No unambiguous support for presence of this polymorphism: 1 high quality trace supports the original F2365 sequence, another high quality trace supports the insertion found in FSL R2-574, another low quality trace also supports the insertion found in FSL R2-574 .
10	1849884	LMOf2365_1826, cell wall surface anchor family protein	deletion: G -> -	Probable sequencing error - One good trace file suggests that F2365 is incorrect. Other trace files are of poor quality in the region
11	1863865	LMOf2365_1838	SNP: C -> A	Confirmed SNP
12	1987974	LMOf2365_1961, putative heptaprenyl diphosphate synthase component I	insertion:->A; deletion G	Probably sequencing errors. First indel is doubtful and there are no unambiguous trace files to confirm either the F2365 or FSL R2-574 sequence. The insertion is certainly a sequencing error in F2365
13	2023814	intergenic region	deletion: T-> -	Probably sequencing error: A high quality trace file suggests that F2365 is incorrect. Other trace files are of poor quality in this region.
14	2102049	LMOf2365_2064, ftsZ	SNP: G -> C	sequencing error in F2365
15	2102111	LMOf2365_2064, ftsZ	SNP: G -> T	sequencing error in F2365
16	2102356	LMOf2365_2065, ftsA	SNP: A -> G	sequencing error in F2365
17	2102392	LMOf2365_2065, ftsA	SNP: A -> G	sequencing error in F2365
18	2102408	LMOf2365_2065, ftsA	SNP: A -> G	sequencing error in F2365
19	2103381	LMOf2365_2065, ftsA	SNP: G -> C	sequencing error in F2365
20	2117415	intergenic region	SNP: C -> A	sequencing error in F2365
21	2117497	intergenic region	SNP: C -> A	sequencing error in F2365
22	2117553	intergenic region	SNP: C -> A	sequencing error in F2365
23	2122990	LMOf2365_2081, daunorubicin resistance protein	SNP: C -> A	sequencing error in F2365
24	2123017	LMOf2365_2081, daunorubicin resistance protein	SNP: C -> T	sequencing error in F2365
25	2649769	intergenic region	insertion: T	sequencing error in F2365
Additional polymorphisms
1	2117425	intergenic region	insertion: T	sequencing error in F2365
2	2117518	intergenic region	SNP: C -> A	sequencing error in F2365
3	2117519	intergenic region	SNP: G -> C	sequencing error in F2365
*Polymorphisms were initial detected by the Corona_lite SNP detection pipeline and confirmed using traditional Sanger sequencing
