# Supplementary material for: Comparative genomics of the bacterial genus Listeria: Genome evolution is characterized by limited gene acquisition and limited gene loss
Source: BMC Genomics. 2010 Dec 2;11:688. doi: 10.1186/1471-2164-11-688 (PMC3019230; doi:10.1186/1471-2164-11-688)
Supplement: Additional file 3 — Excel file containing presence/absence data of genes in the Listeria pan-genome. [file 1471-2164-11-688-S3.XLS]

## Sheet: All Listeria spp.
	Lm	Lm	Lm	Lm	Lm	Lma	Lin	Lin	Lin	Lwe	Lse	Lse	Liv		2032	Core genome
Total ORFs =	2680	2707	2762	2786	2910	2724	2737	2855	2918	2625	3017	2820	2919		4950	Pan-genome
Representative pan-genome ORF ID	F2365	Clip81459	EGD	HCC23	F2-208	S4-120	J1-023	S4-378	Li	Lw	N1-067	S4-171	F6-596	SUM
Lm_F2365_accA	1	1	1	1	1	1	1	1	1	1	1	1	1	13
Lm_F2365_accB	1	1	1	1	1	1	1	1	1	1	1	1	1	13
Lm_F2365_accC	1	1	1	1	1	1	1	1	1	1	1	1	1	13
Lm_F2365_accD	1	1	1	1	1	1	1	1	1	1	1	1	1	13
Lm_F2365_ackA	1	1	1	1	1	1	1	1	1	1	1	1	1	13
Lm_F2365_acnA	1	1	1	1	1	1	1	1	1	1	1	1	1	13
Lm_F2365_acpP	1	1	1	1	1	1	1	1	1	1	1	1	1	13
Lm_F2365_acpS	1	1	1	1	1	1	1	1	1	1	1	1	1	13
Lm_F2365_acsA	1	1	1	1	1	1	1	1	1	1	1	1	1	13
Lm_F2365_actA	1	1	1	1	1	0	1	0	0	0	0	0	0	6
Lm_F2365_ada	1	1	1	1	1	1	1	1	1	0	1	1	1	12
Lm_F2365_addA	1	1	1	1	1	1	1	1	1	1	1	1	1	13
Lm_F2365_addB	1	1	1	1	1	1	1	1	1	1	1	1	1	13
Lm_F2365_ade	1	1	1	1	1	1	1	1	1	1	1	1	1	13
Lm_F2365_adhE	1	1	1	1	1	1	1	1	1	1	1	1	1	13
Lm_F2365_agrA	1	1	1	1	1	1	1	1	1	1	1	1	1	13
Lm_F2365_agrC	1	1	1	1	1	1	1	1	1	1	1	1	1	13
Lm_F2365_alaS	1	1	1	1	1	1	1	1	1	1	1	1	1	13
Lm_F2365_ald	1	1	1	1	1	1	1	1	1	1	1	1	1	13
Lm_F2365_alr	1	1	1	1	1	1	1	1	1	1	1	1	1	13
Lm_F2365_alsS	1	1	1	1	1	1	1	1	1	1	1	1	1	13
Lm_F2365_ami	1	1	1	1	1	1	1	1	1	1	1	1	1	13
Lm_F2365_ansA	1	1	1	1	1	1	1	1	1	1	1	1	1	13
Lm_F2365_apt	1	1	1	1	1	1	1	1	1	1	1	1	1	13
Lm_F2365_arcA	1	1	1	1	1	1	1	1	1	1	1	1	1	13
Lm_F2365_arcC	1	1	1	0	0	0	0	0	0	0	1	0	1	5
Lm_F2365_argB	1	1	1	1	1	1	1	1	1	1	1	1	1	13
Lm_F2365_argC	1	1	1	1	1	1	1	1	1	1	1	1	1	13
Lm_F2365_argD	1	1	1	1	1	1	1	1	1	1	1	1	1	13
Lm_F2365_argF-1	1	1	1	0	0	0	0	0	0	0	1	0	1	5
Lm_F2365_argF-2	1	1	1	1	1	1	1	1	1	1	1	1	1	13
Lm_F2365_argG	1	1	1	1	1	1	1	1	1	1	1	1	1	13
Lm_F2365_argH	1	1	1	1	1	1	1	1	1	1	1	1	1	13
Lm_F2365_argJ	1	1	1	1	1	1	1	1	1	1	1	1	1	13
Lm_F2365_argR	1	1	1	1	1	1	1	1	1	1	1	1	1	13
Lm_F2365_argS	1	1	1	1	1	1	1	1	1	1	1	1	1	13
Lm_F2365_aroA	1	1	1	1	1	1	1	1	1	1	1	1	1	13
Lm_F2365_aroB	1	1	1	1	1	1	1	1	1	1	1	1	1	13
Lm_F2365_aroC	1	1	1	1	1	1	1	1	1	1	1	1	1	13
Lm_F2365_aroD	1	1	1	1	1	1	1	1	1	1	1	1	1	13
Lm_F2365_aroE-1	1	1	1	1	1	1	1	1	1	1	1	1	1	13
Lm_F2365_aroE-2	1	1	1	1	1	1	1	1	1	1	1	1	1	13
Lm_F2365_aroH	1	1	1	1	1	1	1	1	1	1	1	1	1	13
Lm_F2365_aroK	1	1	1	1	1	1	1	1	1	1	1	1	1	13
Lm_F2365_arsB	1	1	1	1	1	1	1	1	1	1	1	1	1	13
Lm_F2365_asd	1	1	1	1	1	1	1	1	1	1	1	1	1	13
Lm_F2365_asnB	1	1	1	1	1	1	1	1	1	1	1	1	1	13
Lm_F2365_asnS	1	1	1	1	1	1	1	1	1	1	1	1	1	13
Lm_F2365_aspB	1	1	1	1	1	1	1	1	1	1	1	1	1	13
Lm_F2365_aspS	1	1	1	1	1	1	1	1	1	1	1	1	1	13
Lm_F2365_atpA-1	1	1	1	1	1	1	1	1	1	1	1	1	1	13
Lm_F2365_atpA-2	1	1	1	1	1	1	1	1	1	1	1	1	1	13
Lm_F2365_atpB	1	1	1	1	1	1	1	1	1	1	1	1	1	13
Lm_F2365_atpC	1	1	1	1	1	1	1	1	1	1	1	1	1	13
Lm_F2365_atpD-1	1	1	1	1	1	1	1	1	1	1	1	1	1	13
Lm_F2365_atpD-2	1	1	1	1	1	1	1	1	1	1	1	1	1	13
Lm_F2365_atpF	1	1	1	1	1	1	1	1	1	1	1	1	1	13
Lm_F2365_atpG	1	1	1	1	1	1	1	1	1	1	1	1	1	13
Lm_F2365_atpH	1	1	1	1	1	1	1	1	1	1	1	1	1	13
Lm_F2365_atpI	1	1	1	1	1	1	1	1	1	1	1	1	1	13
Lm_F2365_bglA	1	1	1	0	1	1	0	1	0	1	1	1	1	10
Lm_F2365_bglH-1	1	1	1	1	1	1	1	1	1	1	1	1	1	13
Lm_F2365_bglH-2	1	1	1	1	1	1	1	1	1	0	0	1	1	11
Lm_F2365_bglX-1	1	1	1	1	1	1	1	1	1	1	1	1	1	13
Lm_F2365_bglX-2	1	1	1	1	1	0	1	0	0	1	1	1	1	10
Lm_F2365_birA	1	1	1	1	1	1	1	1	1	1	1	1	1	13
Lm_F2365_bsaA	1	1	1	1	1	1	1	1	1	1	1	1	1	13
Lm_F2365_budA	1	1	1	1	1	1	1	1	1	1	1	1	1	13
Lm_F2365_cadA	1	1	1	1	1	1	1	1	1	1	1	1	1	13
Lm_F2365_cah	1	1	1	1	1	1	1	1	1	1	1	1	1	13
Lm_F2365_carA	1	1	1	1	1	1	1	1	1	1	1	1	1	13
Lm_F2365_carB	1	1	1	1	1	1	1	1	1	1	1	1	1	13
Lm_F2365_cbH	1	1	1	1	1	1	0	0	0	0	1	1	0	8
Lm_F2365_cbiD	1	1	1	1	1	1	1	1	1	1	1	1	1	13
Lm_F2365_cbiE	1	1	1	1	1	1	1	1	1	1	1	1	1	13
Lm_F2365_cbiG	1	1	1	1	1	1	1	1	1	1	1	1	1	13
Lm_F2365_cbiK	1	1	1	1	1	1	1	1	1	1	1	1	1	13
Lm_F2365_cbiM	1	1	1	1	1	1	1	1	1	1	1	1	1	13
Lm_F2365_cbiQ	1	1	1	1	1	1	1	1	1	1	1	1	1	13
Lm_F2365_cbiT	1	1	1	1	1	1	1	1	1	1	1	1	1	13
Lm_F2365_ccpA	1	1	1	1	1	1	1	1	1	1	1	1	1	13
Lm_F2365_cdd	1	1	1	1	1	1	1	1	1	1	1	1	1	13
Lm_F2365_cdsA	1	1	1	1	1	1	1	1	1	1	1	1	1	13
Lm_F2365_celB	1	1	1	1	1	1	1	1	1	1	1	1	1	13
Lm_F2365_cheA	1	1	1	1	1	1	1	1	1	1	1	1	1	13
Lm_F2365_cheR	1	1	1	1	1	1	1	1	1	1	1	1	1	13
Lm_F2365_cheV	1	1	1	1	1	1	1	1	1	1	1	1	1	13
Lm_F2365_cheY	1	1	1	1	1	1	1	1	1	1	1	1	1	13
Lm_F2365_chiB	1	1	1	1	1	1	1	1	1	1	1	0	1	12
Lm_F2365_clpP	1	1	1	1	1	1	1	1	1	1	1	1	1	13
Lm_F2365_clpP-1	1	1	1	1	1	1	1	1	1	1	1	1	1	13
Lm_F2365_clpX	1	1	1	1	1	1	1	1	1	1	1	1	1	13
Lm_F2365_cls-1	1	1	1	1	1	1	1	1	1	1	1	1	1	13
Lm_F2365_cls-2	1	1	1	1	1	1	1	1	1	1	1	1	1	13
Lm_F2365_cmk	1	1	1	1	1	1	1	1	1	1	1	1	1	13
Lm_F2365_coaA	1	1	1	1	1	1	1	1	1	1	1	1	1	13
Lm_F2365_coaBC	1	1	1	1	1	1	1	1	1	1	1	1	1	13
Lm_F2365_coaD	1	1	1	1	1	1	1	1	1	1	1	1	1	13
Lm_F2365_coaE	1	1	1	1	1	1	1	1	1	1	1	1	1	13
Lm_F2365_cobB	1	1	1	1	1	1	1	1	1	1	1	1	1	13
Lm_F2365_cobC	1	1	1	1	1	1	1	1	1	1	1	1	1	13
Lm_F2365_cobH	1	1	1	1	1	1	1	1	1	1	1	1	1	13
Lm_F2365_cobI	1	1	1	1	1	1	1	1	1	1	1	1	1	13
Lm_F2365_cobJ	1	1	1	1	1	1	1	1	1	1	1	1	1	13
Lm_F2365_cobK	1	1	1	1	1	1	1	1	1	1	1	1	1	13
Lm_F2365_cobM	1	1	1	1	1	1	1	1	1	1	1	1	1	13
Lm_F2365_cobQ	1	1	1	1	1	1	1	1	1	1	1	1	1	13
Lm_F2365_cobS	1	1	1	1	1	1	1	1	1	1	1	1	1	13
Lm_F2365_cobU	1	1	1	1	1	1	1	1	1	1	1	1	1	13
Lm_F2365_ctaB	1	1	1	1	1	1	1	1	1	1	1	1	1	13
Lm_F2365_ctsR	1	1	1	1	1	1	1	1	1	1	1	1	1	13
Lm_F2365_cydA	1	1	1	1	1	1	1	1	1	1	1	1	1	13
Lm_F2365_cydB	1	1	1	1	1	1	1	1	1	1	1	1	1	13
Lm_F2365_cydC	1	1	1	1	1	1	1	1	1	1	1	1	1	13
Lm_F2365_cydD	1	1	1	1	1	1	1	1	1	1	1	1	1	13
Lm_F2365_cysE	1	1	1	1	1	1	1	1	1	1	1	1	1	13
Lm_F2365_cysK	1	1	1	1	1	1	1	1	1	1	1	1	1	13
Lm_F2365_cysS	1	1	1	1	1	1	1	1	1	1	1	1	1	13
Lm_F2365_dapA	1	1	1	1	1	1	1	1	1	1	1	1	1	13
Lm_F2365_dapB	1	1	1	1	1	1	1	1	1	1	1	1	1	13
Lm_F2365_dapF	1	1	1	1	1	1	1	1	1	1	1	1	1	13
Lm_F2365_dat	1	1	1	1	1	1	1	1	1	1	1	1	1	13
Lm_F2365_dbpA	1	1	1	1	1	1	1	1	1	1	1	1	1	13
Lm_F2365_def	1	1	1	1	1	1	1	1	1	1	1	1	1	13
Lm_F2365_degU	1	1	1	1	1	1	1	1	1	1	1	1	1	13
Lm_F2365_deoB	1	1	1	1	1	1	1	1	1	1	1	1	1	13
Lm_F2365_deoC	1	1	1	1	1	1	1	1	1	1	1	1	1	13
Lm_F2365_deoD	1	1	1	1	1	1	1	1	1	1	1	1	1	13
Lm_F2365_deoR	1	1	1	1	1	1	1	1	1	1	1	1	1	13
Lm_F2365_dgkA	1	1	1	1	1	1	1	1	1	1	1	1	1	13
Lm_F2365_dgt	1	1	1	1	1	1	1	1	1	1	1	1	1	13
Lm_F2365_divIVA	1	1	1	1	1	1	1	1	1	1	1	1	1	13
Lm_F2365_dltA	1	1	1	1	1	1	1	1	1	1	1	1	1	13
Lm_F2365_dltB	1	1	1	1	1	1	1	1	1	1	1	1	1	13
Lm_F2365_dltC	1	1	1	1	1	1	1	1	1	1	1	1	1	13
Lm_F2365_dltD	1	1	1	1	1	1	1	1	1	1	1	1	1	13
Lm_F2365_dnaA	1	1	1	1	1	1	1	1	1	1	1	1	1	13
Lm_F2365_dnaB	1	1	1	1	1	1	1	1	1	1	1	1	1	13
Lm_F2365_dnaD	1	1	1	1	1	1	1	1	1	1	1	1	1	13
Lm_F2365_dnaE	1	1	1	1	1	1	1	1	1	1	1	1	1	13
Lm_F2365_dnaG	1	1	1	1	1	1	1	1	1	1	1	1	1	13
Lm_F2365_dnaI	1	1	1	1	1	1	1	1	1	1	1	1	1	13
Lm_F2365_dnaJ	1	1	1	1	1	1	1	1	1	1	1	1	1	13
Lm_F2365_dnaK	1	1	1	1	1	1	1	1	1	1	1	1	1	13
Lm_F2365_dnaN	1	1	1	1	1	1	1	1	1	1	1	1	1	13
Lm_F2365_dnaX	1	1	1	1	1	1	1	1	1	1	1	1	1	13
Lm_F2365_drrC	1	1	1	1	1	1	1	1	1	1	1	1	1	13
Lm_F2365_dtd	1	1	1	1	1	1	1	1	1	1	1	1	1	13
Lm_F2365_dxr	1	1	1	1	1	1	1	1	1	1	1	1	1	13
Lm_F2365_dxs	1	1	1	1	1	1	1	1	1	1	1	1	1	13
Lm_F2365_efp	1	1	1	1	1	1	1	1	1	1	1	1	1	13
Lm_F2365_eno	1	1	1	1	1	1	1	1	1	1	1	1	1	13
Lm_F2365_erA	1	1	1	1	1	1	1	1	1	1	1	1	1	13
Lm_F2365_est-1	1	1	1	1	1	1	1	1	1	1	1	1	1	13
Lm_F2365_est-2	1	1	1	1	1	1	1	1	1	1	1	1	1	13
Lm_F2365_estA	1	1	1	1	1	1	1	1	1	1	1	1	1	13
Lm_F2365_eutA	1	1	1	1	1	1	1	1	1	1	1	1	1	13
Lm_F2365_eutB	1	1	1	1	1	1	1	1	1	1	1	1	1	13
Lm_F2365_eutC	1	1	1	1	1	1	1	1	1	1	1	1	1	13
Lm_F2365_eutJ	1	1	1	1	1	1	1	1	1	1	1	1	1	13
Lm_F2365_eutL	1	1	1	1	1	1	1	1	1	1	1	1	1	13
Lm_F2365_eutP	1	1	1	1	1	1	1	1	1	1	1	1	1	13
Lm_F2365_exoA	1	1	1	1	1	1	1	1	1	1	1	1	1	13
Lm_F2365_ezrA	1	1	1	1	1	1	1	1	1	1	1	1	1	13
Lm_F2365_fabD	1	1	1	1	1	1	1	1	1	1	1	1	1	13
Lm_F2365_fabF	1	1	1	1	1	1	1	1	1	1	1	1	1	13
Lm_F2365_fabG	1	1	1	1	1	1	1	1	1	1	1	1	1	13
Lm_F2365_fabH	1	1	1	1	1	1	1	1	1	1	1	1	1	13
Lm_F2365_fabI	1	1	1	1	1	1	1	1	1	1	1	1	1	13
Lm_F2365_fabZ	1	1	1	1	1	1	1	1	1	1	1	1	1	13
Lm_F2365_fdhD	1	1	1	1	1	1	1	1	1	1	1	1	1	13
Lm_F2365_feoB	1	1	1	1	1	1	1	1	1	1	1	1	1	13
Lm_F2365_ffh	1	1	1	1	1	1	1	1	1	1	1	1	1	13
Lm_F2365_fhs	1	1	1	1	1	1	1	1	1	1	1	1	1	13
Lm_F2365_flaR	1	1	1	1	1	1	1	1	1	0	0	0	0	9
Lm_F2365_flgB	1	1	1	1	1	1	1	1	1	1	1	1	1	13
Lm_F2365_flgC	1	1	1	1	1	1	1	1	1	1	1	1	1	13
Lm_F2365_flgD	1	1	1	1	1	1	1	1	1	1	1	1	1	13
Lm_F2365_flhA	1	1	1	1	1	1	1	1	1	1	1	1	1	13
Lm_F2365_fliD	1	1	1	1	1	1	1	1	1	1	1	1	1	13
Lm_F2365_fliF	1	1	1	1	1	1	1	1	1	1	1	1	1	13
Lm_F2365_fliG	1	1	1	1	1	1	1	1	1	1	1	1	1	13
Lm_F2365_fliI	1	1	1	1	1	1	1	1	1	1	1	1	1	13
Lm_F2365_fliM	1	1	1	1	1	1	1	1	1	1	1	1	1	13
Lm_F2365_fliP	1	1	1	1	1	1	1	1	1	1	1	1	1	13
Lm_F2365_fliQ	1	1	1	1	1	1	1	1	1	1	1	1	1	13
Lm_F2365_fliR	1	1	1	1	1	1	1	1	1	1	1	1	1	13
Lm_F2365_fmt	1	1	1	1	1	1	1	1	1	1	1	1	1	13
Lm_F2365_fni	1	1	1	1	1	1	1	1	1	1	1	1	1	13
Lm_F2365_folA	1	1	1	1	1	1	1	1	1	1	1	1	1	13
Lm_F2365_folB	1	1	1	1	1	1	1	1	1	1	1	1	1	13
Lm_F2365_folC	1	1	1	1	1	1	1	1	1	1	1	1	1	13
Lm_F2365_folD	1	1	1	1	1	1	1	1	1	1	1	1	1	13
Lm_F2365_folE	1	1	1	1	1	1	1	1	1	1	1	1	1	13
Lm_F2365_folK	1	1	1	1	1	1	1	1	1	1	1	1	1	13
Lm_F2365_folP	1	1	1	1	1	1	1	1	1	1	1	1	1	13
Lm_F2365_frr	1	1	1	1	1	1	1	1	1	1	1	1	1	13
Lm_F2365_fruB	1	1	1	1	1	1	1	1	1	1	1	1	1	13
Lm_F2365_ftsA	1	1	1	1	1	1	1	1	1	1	1	1	1	13
Lm_F2365_ftsE	1	1	1	1	1	1	1	1	1	1	1	1	1	13
Lm_F2365_ftsH	1	1	1	1	1	1	1	1	1	1	1	1	1	13
Lm_F2365_ftsX	1	1	1	1	1	1	1	1	1	1	1	1	1	13
Lm_F2365_ftsY	1	1	1	1	1	1	1	1	1	1	1	1	1	13
Lm_F2365_ftsZ	1	1	1	1	1	1	1	1	1	1	1	1	1	13
Lm_F2365_fumC	1	1	1	1	1	1	1	1	1	1	1	1	1	13
Lm_F2365_fusA	1	1	1	1	1	1	1	1	1	1	1	1	1	13
Lm_F2365_gabD	1	1	1	1	1	1	1	1	1	1	1	1	1	13
Lm_F2365_gadB	1	1	1	1	1	1	1	1	1	0	1	1	1	12
Lm_F2365_gadG	1	1	1	1	1	1	1	1	1	1	1	1	1	13
Lm_F2365_galE	1	1	1	1	1	1	1	1	1	1	1	1	1	13
Lm_F2365_galU	1	1	1	1	1	1	1	1	1	1	1	1	1	13
Lm_F2365_gap	1	1	1	1	1	1	1	1	1	1	1	1	1	13
Lm_F2365_garK-1	1	1	1	1	0	0	1	0	0	0	0	0	0	5
Lm_F2365_garK-2	1	1	1	1	1	1	1	1	1	1	1	1	1	13
Lm_F2365_gatA	1	1	1	1	1	1	1	1	1	1	1	1	1	13
Lm_F2365_gatB	1	1	1	1	1	1	1	1	1	1	1	1	1	13
Lm_F2365_gatC	1	1	1	1	1	1	1	1	1	1	1	1	1	13
Lm_F2365_gcvH	1	1	1	1	1	1	1	1	1	1	1	1	1	13
Lm_F2365_gcvP1	1	1	1	1	1	1	1	1	1	1	1	1	1	13
Lm_F2365_gcvP2	1	1	1	1	1	1	1	1	1	1	1	1	1	13
Lm_F2365_gcvT	1	1	1	1	1	1	1	1	1	1	1	1	1	13
Lm_F2365_gdhA	1	1	1	1	1	1	1	1	1	1	1	1	1	13
Lm_F2365_gid	1	1	1	1	1	1	1	1	1	1	1	1	1	13
Lm_F2365_gidA	1	1	1	1	1	1	1	1	1	1	1	1	1	13
Lm_F2365_gidB	1	1	1	1	1	1	1	1	1	1	1	1	1	13
Lm_F2365_glcK	1	1	1	1	1	1	1	1	1	1	1	1	1	13
Lm_F2365_glmM	1	1	1	1	1	1	1	1	1	1	1	1	1	13
Lm_F2365_glmS	1	1	1	1	1	1	1	1	1	1	1	1	1	13
Lm_F2365_glnA	1	1	1	1	1	1	1	1	1	1	1	1	1	13
Lm_F2365_glnR	1	1	1	1	1	1	1	1	1	1	1	1	1	13
Lm_F2365_glpD	1	1	1	1	1	1	1	1	1	1	1	1	1	13
Lm_F2365_glpF-1	1	1	1	1	1	1	1	1	1	1	1	1	1	13
Lm_F2365_glpF-2	1	1	1	1	1	1	1	1	1	1	1	1	1	13
Lm_F2365_glpK-1	1	1	1	0	0	0	0	0	0	0	0	0	1	4
Lm_F2365_glpK-2	1	1	1	1	1	1	1	1	1	1	1	1	1	13
Lm_F2365_glpP	1	1	1	1	1	1	1	1	1	1	1	1	1	13
Lm_F2365_gltB	1	1	1	1	1	1	1	1	1	1	1	1	1	13
Lm_F2365_gltC	1	1	1	1	1	1	1	1	1	1	1	1	1	13
Lm_F2365_gltD	1	1	1	1	1	1	1	1	1	1	1	1	1	13
Lm_F2365_gltX	1	1	1	1	1	1	1	1	1	1	1	1	1	13
Lm_F2365_glyA	1	1	1	1	1	1	1	1	1	1	1	1	1	13
Lm_F2365_glyQ	1	1	1	1	1	1	1	1	1	1	1	1	1	13
Lm_F2365_glyS	1	1	1	1	1	1	1	1	1	1	1	1	1	13
Lm_F2365_gnd	1	1	1	1	1	1	1	1	1	1	1	1	1	13
Lm_F2365_gor	1	1	1	1	1	1	1	1	1	1	1	1	1	13
Lm_F2365_gpm	1	1	1	1	1	1	1	1	1	1	1	1	1	13
Lm_F2365_gpmA	1	1	1	1	1	1	1	1	1	1	1	1	1	13
Lm_F2365_gpsA	1	1	1	1	1	1	1	1	1	1	1	1	1	13
Lm_F2365_groEL	1	1	1	1	1	1	1	1	1	1	1	1	1	13
Lm_F2365_groES	1	1	1	1	1	1	1	1	1	1	1	1	1	13
Lm_F2365_grpE	1	1	1	1	1	1	1	1	1	1	1	1	1	13
Lm_F2365_gsaB	1	1	1	1	1	1	1	1	1	1	1	1	1	13
Lm_F2365_gtcA	1	1	1	1	1	1	1	1	1	1	1	1	1	13
Lm_F2365_gtfA	1	1	0	1	0	0	0	0	0	1	1	0	1	6
Lm_F2365_guaA	1	1	1	1	1	1	1	1	1	1	1	1	1	13
Lm_F2365_guaB	1	1	1	1	1	1	1	1	1	1	1	1	1	13
Lm_F2365_gyrA	1	1	1	1	1	1	1	1	1	1	1	1	1	13
Lm_F2365_gyrB	1	1	1	1	1	1	1	1	1	1	1	1	1	13
Lm_F2365_hemA	1	1	1	1	1	1	1	1	1	1	1	1	1	13
Lm_F2365_hemB	1	1	1	1	1	1	1	1	1	1	1	1	1	13
Lm_F2365_hemC	1	1	1	1	1	1	1	1	1	1	1	1	1	13
Lm_F2365_hemD	1	1	1	1	1	1	1	1	1	1	0	0	1	11
Lm_F2365_hemE	1	1	1	1	1	1	1	1	1	1	1	1	1	13
Lm_F2365_hemG	1	1	1	1	1	1	1	1	1	1	1	1	1	13
Lm_F2365_hemH	1	1	1	1	1	1	1	1	1	1	1	1	1	13
Lm_F2365_hemL	1	1	1	1	1	1	1	1	1	1	1	1	1	13
Lm_F2365_hepB	1	1	1	1	1	1	1	1	1	1	1	1	1	13
Lm_F2365_hfq	1	1	1	1	1	1	1	1	1	1	1	1	1	13
Lm_F2365_hisA	1	1	1	1	1	1	1	1	1	1	1	1	1	13
Lm_F2365_hisB	1	1	1	1	1	1	1	1	1	1	1	1	1	13
Lm_F2365_hisC	1	1	1	1	1	1	1	1	1	1	1	1	1	13
Lm_F2365_hisD	1	1	1	1	1	1	1	1	1	1	1	1	1	13
Lm_F2365_hisE	1	1	1	1	1	1	1	1	1	1	1	1	1	13
Lm_F2365_hisF	1	1	1	1	1	1	1	1	1	1	1	1	1	13
Lm_F2365_hisG	1	1	1	1	1	1	1	1	1	1	1	1	1	13
Lm_F2365_hisH	1	1	1	1	1	1	1	1	1	1	1	1	1	13
Lm_F2365_hisI	1	1	1	1	1	1	1	1	1	1	1	1	1	13
Lm_F2365_hisK	1	1	1	1	1	1	1	1	1	1	1	1	1	13
Lm_F2365_hisS	1	1	1	1	1	1	1	1	1	1	1	1	1	13
Lm_F2365_hly	1	1	1	1	1	0	1	0	0	0	1	0	1	8
Lm_F2365_hlY-III	1	1	1	1	1	1	1	1	1	1	1	1	1	13
Lm_F2365_holB	1	1	1	1	1	1	1	1	1	1	1	1	1	13
Lm_F2365_hom	1	1	1	1	1	1	1	1	1	1	1	1	1	13
Lm_F2365_hprK	1	1	1	1	1	1	1	1	1	1	1	1	1	13
Lm_F2365_hrcA	1	1	1	1	1	1	1	1	1	1	1	1	1	13
Lm_F2365_hslU	1	1	1	1	1	1	1	1	1	1	1	1	1	13
Lm_F2365_hslV	1	1	1	1	1	1	1	1	1	1	1	1	1	13
Lm_F2365_hup	1	1	1	1	1	1	1	1	1	1	1	1	1	13
Lm_F2365_iap	1	1	1	1	1	1	1	1	1	1	1	1	1	13
Lm_F2365_icd	1	1	1	1	1	1	1	1	1	1	1	1	1	13
Lm_F2365_ileS	1	1	1	1	1	1	1	1	1	1	1	1	1	13
Lm_F2365_ilvA	1	1	1	1	1	1	1	1	1	1	1	1	1	13
Lm_F2365_ilvB	1	1	1	1	1	1	1	1	1	1	1	1	1	13
Lm_F2365_ilvC	1	1	1	1	1	1	1	1	1	1	1	1	1	13
Lm_F2365_ilvD	1	1	1	1	1	1	1	1	1	1	1	1	1	13
Lm_F2365_ilvE	1	1	1	1	1	1	1	1	1	1	1	1	1	13
Lm_F2365_ilvN	1	1	1	1	1	1	1	1	1	1	1	1	1	13
Lm_F2365_infB	1	1	1	1	1	1	1	1	1	1	1	1	1	13
Lm_F2365_infC	1	1	1	1	1	1	1	1	1	1	1	1	1	13
Lm_F2365_inlA	1	1	1	1	1	1	1	1	0	0	1	1	1	11
Lm_F2365_inlC2	1	1	1	0	1	1	1	1	0	0	1	1	1	10
Lm_F2365_inlD	1	1	0	0	1	1	1	1	0	0	1	1	1	9
Lm_F2365_inlE	1	1	1	0	1	1	0	1	0	0	0	1	1	8
Lm_F2365_inlF	1	1	0	0	1	1	0	1	0	0	0	1	1	7
Lm_F2365_ispD	1	1	1	1	1	1	1	1	1	1	1	1	1	13
Lm_F2365_ispE	1	1	1	1	1	1	1	1	1	1	1	1	1	13
Lm_F2365_ispF	1	1	1	1	1	1	1	1	1	0	0	0	0	9
Lm_F2365_ispG	1	1	1	0	1	1	0	0	0	0	0	0	0	5
Lm_F2365_ispH	1	1	1	0	0	1	0	0	0	0	0	0	0	4
Lm_F2365_kaT	1	1	1	1	1	1	1	1	1	1	1	1	1	13
Lm_F2365_kdpA	1	1	1	1	1	1	1	1	1	1	1	1	1	13
Lm_F2365_kdpB	1	1	1	1	1	1	1	1	1	1	1	1	1	13
Lm_F2365_kdpC	1	1	1	1	1	1	1	1	1	1	1	1	1	13
Lm_F2365_kdpD	1	1	1	1	1	1	1	1	1	1	1	1	1	13
Lm_F2365_kdpE	1	1	1	1	1	1	1	1	1	1	1	1	1	13
Lm_F2365_ksgA	1	1	1	1	1	1	1	1	1	1	1	1	1	13
Lm_F2365_ldh-1	1	1	1	1	1	1	1	1	1	1	1	1	1	13
Lm_F2365_ldh-2	1	1	1	1	1	1	1	1	1	1	1	1	1	13
Lm_F2365_lepA	1	1	1	1	1	1	1	1	1	1	1	1	1	13
Lm_F2365_leuA	1	1	1	1	1	1	1	1	1	1	1	1	1	13
Lm_F2365_leuB	1	1	1	1	1	1	1	1	1	1	1	1	1	13
Lm_F2365_leuC	1	1	1	1	1	1	1	1	1	1	1	1	1	13
Lm_F2365_leuD	1	1	1	1	1	1	1	1	1	1	1	1	1	13
Lm_F2365_leuS	1	1	1	1	1	1	1	1	1	1	1	1	1	13
Lm_F2365_lexA	1	1	1	1	1	1	1	1	1	1	1	1	1	13
Lm_F2365_lgt	1	1	1	1	1	1	1	1	1	1	1	1	1	13
Lm_F2365_licT	1	1	1	1	1	1	1	1	1	1	1	1	1	13
Lm_F2365_ligA	1	1	1	1	1	1	1	1	1	1	1	1	1	13
Lm_F2365_lmaA	1	1	1	0	1	0	0	1	1	0	1	1	1	9
Lm_F2365_lmaB	1	1	1	0	1	0	0	1	1	0	1	0	0	7
Lm_F2365_lmaC	1	1	1	1	1	1	0	1	1	1	1	1	1	12
Lm_F2365_lmaD	1	1	1	1	1	1	1	1	1	1	1	1	1	13
Lm_F2365_LMOf2365_0003	1	1	1	1	1	1	1	1	1	1	1	1	1	13
Lm_F2365_LMOf2365_0011	1	1	1	1	1	1	1	1	1	1	1	1	1	13
Lm_F2365_LMOf2365_0013	1	1	1	1	1	1	1	1	1	1	1	1	1	13
Lm_F2365_LMOf2365_0020	1	1	1	0	0	1	0	0	0	0	0	0	0	4
Lm_F2365_LMOf2365_0021	1	1	1	1	1	1	1	1	1	1	1	1	1	13
Lm_F2365_LMOf2365_0022	1	1	1	1	1	1	1	1	1	1	1	1	1	13
Lm_F2365_LMOf2365_0023	1	1	1	1	1	1	1	1	1	1	1	1	1	13
Lm_F2365_LMOf2365_0024	1	1	1	1	1	1	1	1	1	1	1	1	0	12
Lm_F2365_LMOf2365_0025	1	1	1	1	1	1	1	1	1	1	1	1	1	13
Lm_F2365_LMOf2365_0026	1	1	1	1	1	1	1	1	1	1	1	1	1	13
Lm_F2365_LMOf2365_0027	1	1	1	1	1	1	1	1	1	1	1	1	1	13
Lm_F2365_LMOf2365_0028	1	1	1	1	1	1	1	1	1	1	1	1	1	13
Lm_F2365_LMOf2365_0029	1	1	1	1	1	1	1	1	1	1	1	1	1	13
Lm_F2365_LMOf2365_0030	1	1	1	1	1	1	1	1	1	1	1	1	1	13
Lm_F2365_LMOf2365_0031	1	1	1	1	1	1	1	1	1	1	1	1	1	13
Lm_F2365_LMOf2365_0032	1	1	0	0	0	0	0	0	0	0	1	0	0	3
Lm_F2365_LMOf2365_0034	1	1	0	0	0	0	0	0	0	0	1	0	0	3
Lm_F2365_LMOf2365_0035	1	1	0	0	0	0	0	0	0	0	1	0	0	3
Lm_F2365_LMOf2365_0036	1	1	0	0	0	0	0	0	0	0	1	0	0	3
Lm_F2365_LMOf2365_0037	1	1	0	0	0	0	0	0	0	0	1	0	0	3
Lm_F2365_LMOf2365_0038	1	1	1	1	1	1	1	1	1	1	1	1	1	13
Lm_F2365_LMOf2365_0039	1	1	1	1	1	1	1	1	1	0	0	0	1	10
Lm_F2365_LMOf2365_0040	1	1	1	1	1	1	0	1	1	0	0	0	1	9
Lm_F2365_LMOf2365_0041	1	1	1	1	1	1	0	1	1	0	0	0	1	9
Lm_F2365_LMOf2365_0042	1	1	1	1	1	1	0	1	1	0	0	0	1	9
Lm_F2365_LMOf2365_0043	1	1	1	1	1	1	0	1	1	0	0	0	1	9
Lm_F2365_LMOf2365_0044	1	1	1	1	1	1	1	1	1	0	0	0	1	10
Lm_F2365_LMOf2365_0046	1	1	1	0	0	0	0	0	0	0	1	0	1	5
Lm_F2365_LMOf2365_0047	1	1	1	0	0	0	0	0	0	0	1	0	1	5
Lm_F2365_LMOf2365_0049	1	1	1	0	0	0	0	0	0	0	1	0	1	5
Lm_F2365_LMOf2365_0050	1	1	1	0	0	0	0	0	0	0	1	0	1	5
Lm_F2365_LMOf2365_0051	1	1	1	1	1	1	1	1	1	1	1	1	1	13
Lm_F2365_LMOf2365_0056	1	1	1	1	1	1	1	1	1	1	1	1	1	13
Lm_F2365_LMOf2365_0057	1	1	1	1	1	1	1	1	1	1	1	1	1	13
Lm_F2365_LMOf2365_0061	1	1	1	1	1	1	1	1	1	1	1	1	1	13
Lm_F2365_LMOf2365_0067	1	1	1	1	1	1	1	1	1	1	1	1	1	13
Lm_F2365_LMOf2365_0068	1	1	1	1	1	1	1	1	1	1	0	1	1	12
Lm_F2365_LMOf2365_0069	1	1	1	1	1	1	1	1	1	1	1	1	1	13
Lm_F2365_LMOf2365_0070	1	1	1	1	1	1	1	1	1	1	1	1	1	13
Lm_F2365_LMOf2365_0071	1	1	1	1	1	1	1	1	1	1	1	1	1	13
Lm_F2365_LMOf2365_0072	1	1	1	1	1	1	1	1	1	1	1	1	1	13
Lm_F2365_LMOf2365_0073	1	0	1	0	0	1	1	0	1	0	0	0	0	5
Lm_F2365_LMOf2365_0074	1	0	1	0	0	1	1	0	1	0	0	0	0	5
Lm_F2365_LMOf2365_0075	1	0	1	0	0	1	1	0	1	0	0	0	0	5
Lm_F2365_LMOf2365_0076	1	0	1	0	0	1	1	0	1	0	0	0	0	5
Lm_F2365_LMOf2365_0077	1	0	0	0	0	1	1	1	1	0	1	0	0	6
Lm_F2365_LMOf2365_0078	1	0	0	0	0	0	0	1	1	0	0	0	0	3
Lm_F2365_LMOf2365_0079	1	0	0	0	0	0	0	1	1	0	0	0	0	3
Lm_F2365_LMOf2365_0080	1	0	0	0	0	1	1	0	0	0	0	0	0	3
Lm_F2365_LMOf2365_0081	1	0	0	0	0	1	1	0	0	0	0	0	0	3
Lm_F2365_LMOf2365_0082					0	1	1	1			1	0	0	4
Lm_F2365_LMOf2365_0083	1	0	0	0	0	0	0	0	0	0	0	0	0	1
Lm_F2365_LMOf2365_0084	1	0	0	0	0	1	1	1	0	0	0	0	0	4
Lm_F2365_LMOf2365_0085	1	0	1	0	0	1	1	1	1	0	0	0	0	6
Lm_F2365_LMOf2365_0086	1	0	1	0	0	0	0	0	0	1	0	0	0	3
Lm_F2365_LMOf2365_0087	1	1	1	0	0	0	0	0	0	1	0	0	0	4
Lm_F2365_LMOf2365_0090	1	0	1	0	0	0	0	0	0	0	0	0	0	2
Lm_F2365_LMOf2365_0091	1	0	1	0	0	0	0	0	0	0	0	0	0	2
Lm_F2365_LMOf2365_0092	1	1	1	1	1	1	1	1	1	0	1	1	1	12
Lm_F2365_LMOf2365_0094	1	1	1	1	1	1	1	1	1	1	1	1	1	13
Lm_F2365_LMOf2365_0095	1	1	1	1	1	1	1	1	1	1	1	1	1	13
Lm_F2365_LMOf2365_0096	1	0	1	0	1	1	1	1	0	0	1	1	1	9
Lm_F2365_LMOf2365_0097	1	0	0	0	0	0	0	0	0	0	0	1	0	2
Lm_F2365_LMOf2365_0098	1	0	0	0	0	0	0	0	0	0	1	1	1	4
Lm_F2365_LMOf2365_0099	1	1	1	0	1	0	0	0	0	0	0	0	0	4
Lm_F2365_LMOf2365_0100	1	1	1	1	1	0	0	0	0	0	0	0	0	5
Lm_F2365_LMOf2365_0101	1	1	1	1	1	0	0	0	0	0	0	0	0	5
Lm_F2365_LMOf2365_0102	1	1	1	1	1	1	1	1	1	1	0	0	1	11
Lm_F2365_LMOf2365_0103	1	1	1	1	1	1	1	1	1	1	1	1	1	13
Lm_F2365_LMOf2365_0104	1	1	1	1	1	1	1	1	1	1	1	1	1	13
Lm_F2365_LMOf2365_0105	1	1	1	1	1	1	1	1	1	1	1	1	1	13
Lm_F2365_LMOf2365_0106	1	1	1	1	1	1	1	1	1	1	1	1	1	13
Lm_F2365_LMOf2365_0108	1	1	1	1	1	1	1	1	1	1	1	1	1	13
Lm_F2365_LMOf2365_0110	1	1	1	1	1	1	1	1	1	1	1	1	1	13
Lm_F2365_LMOf2365_0111	1	1	1	1	0	0	0	1	1	1	0	0	0	7
Lm_F2365_LMOf2365_0112	1	1	1	1	0	0	1	0	1	1	0	0	0	7
Lm_F2365_LMOf2365_0114	1	1	1	1	1	1	1	1	1	1	1	1	1	13
Lm_F2365_LMOf2365_0115	1	1	1	1	1	1	1	1	1	1	1	1	1	13
Lm_F2365_LMOf2365_0116	1	1	1	1	1	1	1	1	1	1	1	1	1	13
Lm_F2365_LMOf2365_0117	1	1	1	1	1	1	1	1	1	1	1	1	1	13
Lm_F2365_LMOf2365_0118	1	1	0	1	1	1	0	1	1	1	0	1	1	10
Lm_F2365_LMOf2365_0119	1	1	1	1	1	1	1	1	1	1	1	0	1	12
Lm_F2365_LMOf2365_0120	1	1	1	1	1	1	1	1	1	1	1	1	1	13
Lm_F2365_LMOf2365_0121	1	1	1	1	1	1	1	1	1	1	1	1	1	13
Lm_F2365_LMOf2365_0122	1	1	1	1	1	1	1	1	1	1	0	0	0	10
Lm_F2365_LMOf2365_0124	1	1	1	1	1	1	0	1	0	1	1	0	1	10
Lm_F2365_LMOf2365_0125	1	1	1	1	1	0	1	1	1	1	1	1	1	12
Lm_F2365_LMOf2365_0126	1	1	1	1	1	0	1	1	1	1	1	1	1	12
Lm_F2365_LMOf2365_0127	1	1	1	1	1	0	1	1	1	1	1	1	1	12
Lm_F2365_LMOf2365_0128	1	1	1	1	1	0	0	0	0	1	1	1	1	9
Lm_F2365_LMOf2365_0129	1	1	1	1	1	1	1	1	1	1	1	1	1	13
Lm_F2365_LMOf2365_0130	1	1	1	1	1	1	1	1	1	1	0	0	0	10
Lm_F2365_LMOf2365_0131	1	1	1	1	1	1	1	1	1	1	1	1	1	13
Lm_F2365_LMOf2365_0132	1	1	1	1	1	1	1	1	1	1	1	1	1	13
Lm_F2365_LMOf2365_0137	1	1	1	0	1	0	0	1	1	0	1	1	1	9
Lm_F2365_LMOf2365_0138	1	1	1	0	1	0	0	1	1	0	1	1	1	9
Lm_F2365_LMOf2365_0139	1	1	1	0	1	0	0	1	1	0	1	0	0	7
Lm_F2365_LMOf2365_0140	1	1	1	0	1	0	0	1	1	0	1	1	1	9
Lm_F2365_LMOf2365_0141	1	1	1	0	1	0	0	1	1	0	1	1	1	9
Lm_F2365_LMOf2365_0142	1	1	1	0	1	0	0	1	1	0	1	0	0	7
Lm_F2365_LMOf2365_0143	1	1	1	0	1	0	0	1	1	0	1	0	0	7
Lm_F2365_LMOf2365_0144	1	1	1	0	1	0	0	1	1	0	1	0	0	7
Lm_F2365_LMOf2365_0145	1	1	1	0	1	0	0	1	1	0	1	0	0	7
Lm_F2365_LMOf2365_0146	1	1	1	1	1	1	1	1	1	1	1	1	1	13
Lm_F2365_LMOf2365_0147	1	1	1	1	1	1	1	1	1	1	1	1	1	13
Lm_F2365_LMOf2365_0148	1	1	1	1	1	1	1	1	1	1	1	1	1	13
Lm_F2365_LMOf2365_0149	1	1	1	1	1	1	1	1	1	1	1	1	0	12
Lm_F2365_LMOf2365_0150	1	1	1	1	1	1	1	1	1	1	1	1	1	13
Lm_F2365_LMOf2365_0151	1	1	1	1	1	1	1	1	1	1	1	1	1	13
Lm_F2365_LMOf2365_0152	1	1	1	1	1	1	1	1	1	1	1	1	1	13
Lm_F2365_LMOf2365_0153	1	1	1	1	1	1	1	1	1	1	1	1	1	13
Lm_F2365_LMOf2365_0154	1	1	1	1	1	1	1	1	1	1	1	1	1	13
Lm_F2365_LMOf2365_0155	1	1	1	1	1	1	1	1	1	1	1	1	1	13
Lm_F2365_LMOf2365_0156	1	1	1	1	1	1	1	1	1	1	1	1	1	13
Lm_F2365_LMOf2365_0157	1	1	1	1	1	1	1	1	1	1	0	0	0	10
Lm_F2365_LMOf2365_0159	1	1	1	1	1	0	1	0	0	1	0	0	0	7
Lm_F2365_LMOf2365_0160	1	1	1	1	0	0	1	0	0	1	0	1	0	7
Lm_F2365_LMOf2365_0161	1	1	0	1	1	1	1	0	0	0	0	0	1	7
Lm_F2365_LMOf2365_0162	1	0	0	1	1	1	1	0	0	0	0	0	0	5
Lm_F2365_LMOf2365_0165	1	0	0	0	1	1	0	0	0	0	0	0	0	3
Lm_F2365_LMOf2365_0166	1	0	0	0	1	0	0	0	0	1	1	0	0	4
Lm_F2365_LMOf2365_0167	1	1	1	1	1	1	1	1	1	1	1	1	1	13
Lm_F2365_LMOf2365_0168	1	1	1	1	1	1	1	1	1	1	1	1	1	13
Lm_F2365_LMOf2365_0171	1	1	1	1	1	1	1	1	1	1	0	0	0	10
Lm_F2365_LMOf2365_0172	1	1	1	1	1	1	1	1	1	1	1	1	1	13
Lm_F2365_LMOf2365_0173	1	1	1	1	1	1	1	1	1	1	1	1	1	13
Lm_F2365_LMOf2365_0174	1	1	1	1	1	1	1	1	1	0	0	1	1	11
Lm_F2365_LMOf2365_0175	1	1	1	1	1	0	1	1	1	1	1	1	1	12
Lm_F2365_LMOf2365_0176	1	1	1	1	1	1	1	1	1	1	1	1	1	13
Lm_F2365_LMOf2365_0178	1	1	1	1	1	1	1	1	1	1	1	1	1	13
Lm_F2365_LMOf2365_0179	1	1	1	1	1	1	1	1	1	1	1	1	1	13
Lm_F2365_LMOf2365_0180	1	1	1	1	1	1	1	1	1	1	1	1	1	13
Lm_F2365_LMOf2365_0181	1	1	1	1	1	1	1	1	1	1	1	1	1	13
Lm_F2365_LMOf2365_0182	1	1	1	1	1	1	1	1	1	1	1	1	1	13
Lm_F2365_LMOf2365_0183	1	1	1	1	1	1	1	1	1	1	1	1	1	13
Lm_F2365_LMOf2365_0184	1	1	1	1	1	1	1	1	1	1	1	1	1	13
Lm_F2365_LMOf2365_0185	1	1	1	1	1	1	1	1	1	1	0	0	0	10
Lm_F2365_LMOf2365_0186	1	1	1	1	1	1	1	1	1	0	0	0	0	9
Lm_F2365_LMOf2365_0187	1	1	1	1	1	1	1	1	1	1	1	1	1	13
Lm_F2365_LMOf2365_0189	1	1	1	1	1	1	1	1	1	0	1	1	1	12
Lm_F2365_LMOf2365_0190	1	1	1	1	1	1	1	1	1	0	1	1	1	12
Lm_F2365_LMOf2365_0191	1	1	1	1	1	1	1	1	1	0	1	1	1	12
Lm_F2365_LMOf2365_0192	1	1	1	1	1	1	1	1	1	0	1	1	1	12
Lm_F2365_LMOf2365_0193	1	1	1	1	1	1	1	1	1	0	1	1	1	12
Lm_F2365_LMOf2365_0194	1	1	1	1	1	1	1	1	1	0	1	1	1	12
Lm_F2365_LMOf2365_0196	1	1	1	1	1	1	1	1	1	1	1	1	1	13
Lm_F2365_LMOf2365_0197	1	1	1	1	1	1	1	1	1	1	1	1	1	13
Lm_F2365_LMOf2365_0198	1	1	1	1	1	1	1	1	1	1	1	1	1	13
Lm_F2365_LMOf2365_0200	1	1	1	1	1	1	1	1	1	1	1	1	1	13
Lm_F2365_LMOf2365_0202	1	1	1	1	1	1	1	1	1	1	1	1	1	13
Lm_F2365_LMOf2365_0204	1	1	1	1	1	1	1	1	1	1	1	1	1	13
Lm_F2365_LMOf2365_0205	1	1	1	1	1	1	1	1	1	1	1	1	1	13
Lm_F2365_LMOf2365_0206	1	1	1	1	1	1	1	1	1	1	1	1	1	13
Lm_F2365_LMOf2365_0209	1	1	1	1	1	1	1	1	1	1	1	1	1	13
Lm_F2365_LMOf2365_0217	1	1	1	0	1	0	1	0	0	0	0	0	0	5
Lm_F2365_LMOf2365_0218	1	1	1	1	1	1	1	1	1	0	0	0	0	9
Lm_F2365_LMOf2365_0219	1	1	1	1	1	1	1	1	1	1	1	1	1	13
Lm_F2365_LMOf2365_0220	1	1	1	1	1	1	1	1	1	1	1	1	1	13
Lm_F2365_LMOf2365_0222	1	1	1	1	1	1	1	1	1	1	1	1	1	13
Lm_F2365_LMOf2365_0223	1	1	1	1	1	1	1	1	1	1	1	1	1	13
Lm_F2365_LMOf2365_0226	1	1	1	1	1	1	1	1	1	1	1	1	1	13
Lm_F2365_LMOf2365_0227	1	1	1	1	1	1	1	1	1	1	1	1	1	13
Lm_F2365_LMOf2365_0228	1	1	1	1	1	1	1	1	1	1	1	1	1	13
Lm_F2365_LMOf2365_0229	1	1	1	1	1	1	1	1	1	1	1	1	1	13
Lm_F2365_LMOf2365_0230	1	1	1	1	1	1	1	1	1	1	1	1	1	13
Lm_F2365_LMOf2365_0232	1	1	1	1	1	1	1	1	1	1	1	1	1	13
Lm_F2365_LMOf2365_0233	1	1	1	1	1	1	1	1	1	1	1	1	1	13
Lm_F2365_LMOf2365_0239	1	1	1	1	1	1	1	1	1	1	1	1	1	13
Lm_F2365_LMOf2365_0242	1	1	1	1	1	1	1	1	1	1	1	1	1	13
Lm_F2365_LMOf2365_0243	1	1	1	1	1	1	1	1	1	1	1	1	1	13
Lm_F2365_LMOf2365_0244	1	1	1	1	1	1	1	1	1	1	1	1	1	13
Lm_F2365_LMOf2365_0246	1	1	1	1	1	1	1	1	1	1	1	1	1	13
Lm_F2365_LMOf2365_0252	1	1	1	1	1	1	1	1	1	1	1	1	1	13
Lm_F2365_LMOf2365_0253	1	1	1	1	1	1	1	1	1	1	1	1	1	13
Lm_F2365_LMOf2365_0254	1	1	1	1	1	1	1	1	1	1	1	1	1	13
Lm_F2365_LMOf2365_0259	1	1	1	1	1	1	1	1	1	1	1	1	1	13
Lm_F2365_LMOf2365_0264	1	1	1	1	1	1	1	1	1	1	1	1	1	13
Lm_F2365_LMOf2365_0265	1	1	1	1	1	1	1	0	0	1	1	1	1	11
Lm_F2365_LMOf2365_0266	1	1	0	1	0	0	0	0	0	1	1	0	1	6
Lm_F2365_LMOf2365_0267	1	1	0	1	0	0	0	0	0	1	1	0	1	6
Lm_F2365_LMOf2365_0268	1	1	0	1	0	0	0	0	0	1	1	0	1	6
Lm_F2365_LMOf2365_0269	1	1	0	1	0	0	0	0	0	1	1	0	1	6
Lm_F2365_LMOf2365_0272	1	1	0	1	0	0	0	0	0	0	1	0	1	5
Lm_F2365_LMOf2365_0276	1	1	1	1	1	1	1	1	1	1	1	1	1	13
Lm_F2365_LMOf2365_0277	1	1	1	1	1	1	1	1	1	1	1	1	1	13
Lm_F2365_LMOf2365_0278	1	1	0	0	0	0	0	0	0	1	0	1	0	4
Lm_F2365_LMOf2365_0279	1	1	0	0	0	0	0	0	0	1	0	1	1	5
Lm_F2365_LMOf2365_0280	1	1	0	0	0	0	0	0	0	1	0	1	1	5
Lm_F2365_LMOf2365_0284	1	1	1	1	1	1	1	1	1	1	1	1	1	13
Lm_F2365_LMOf2365_0285	1	1	1	1	1	1	1	1	1	1	1	1	1	13
Lm_F2365_LMOf2365_0286	1	1	1	1	1	1	1	1	1	1	1	1	1	13
Lm_F2365_LMOf2365_0287	1	1	1	1	1	1	1	1	1	1	1	1	1	13
Lm_F2365_LMOf2365_0288	1	1	1	1	1	1	1	1	1	1	1	1	1	13
Lm_F2365_LMOf2365_0289	1	1	0	1	1	1	0	1	1	0	1	1	1	10
Lm_F2365_LMOf2365_0290	1	1	1	1	1	1	1	1	1	0	1	1	0	11
Lm_F2365_LMOf2365_0291	1	1	1	1	1	1	1	1	1	1	1	1	1	13
Lm_F2365_LMOf2365_0292	1	1	1	1	1	1	1	1	1	1	1	1	1	13
Lm_F2365_LMOf2365_0293	1	1	1	1	1	1	1	1	1	1	1	1	1	13
Lm_F2365_LMOf2365_0294	1	1	1	1	1	1	1	1	1	0	1	1	1	12
Lm_F2365_LMOf2365_0295	1	1	1	1	1	1	1	1	1	1	1	1	1	13
Lm_F2365_LMOf2365_0296	1	1	1	1	1	1	1	1	1	1	1	1	1	13
Lm_F2365_LMOf2365_0297	1	1	1	1	1	0	1	1	1	0	1	1	1	11
Lm_F2365_LMOf2365_0298	1	1	1	1	1	1	1	1	1	1	1	1	1	13
Lm_F2365_LMOf2365_0301	1	1	1	1	1	1	1	1	1	1	0	0	0	10
Lm_F2365_LMOf2365_0302	1	1	1	1	1	1	1	1	1	1	1	1	1	13
Lm_F2365_LMOf2365_0306	1	1	1	1	1	1	1	1	1	1	1	1	1	13
Lm_F2365_LMOf2365_0307	1	1	1	1	1	1	1	1	1	1	1	1	1	13
Lm_F2365_LMOf2365_0308	1	1	1	1	1	1	1	1	1	1	1	1	1	13
Lm_F2365_LMOf2365_0309	1	1	1	1	1	1	1	1	1	1	1	1	1	13
Lm_F2365_LMOf2365_0310	1	1	1	1	1	1	1	1	1	1	1	1	1	13
Lm_F2365_LMOf2365_0311	1	1	1	1	1	1	1	1	1	1	1	1	1	13
Lm_F2365_LMOf2365_0312	1	1	1	1	1	1	1	1	1	1	1	1	1	13
Lm_F2365_LMOf2365_0314	1	1	1	1	1	1	1	1	1	1	1	1	1	13
Lm_F2365_LMOf2365_0315	1	1	1	0	0	0	1	1	1	0	1	1	1	9
Lm_F2365_LMOf2365_0316	1	1	1	0	0	0	1	1	1	0	1	1	1	9
Lm_F2365_LMOf2365_0317	1	1	1	1	1	1	1	1	1	1	1	1	1	13
Lm_F2365_LMOf2365_0318	1	1	1	1	1	1	1	1	1	1	0	0	0	10
Lm_F2365_LMOf2365_0319	1	1	1	1	1	1	1	1	1	1	0	0	0	10
Lm_F2365_LMOf2365_0320	1	1	1	1	1	1	1	1	1	1	0	0	0	10
Lm_F2365_LMOf2365_0321	1	1	1	1	1	1	1	1	1	1	0	0	0	10
Lm_F2365_LMOf2365_0322	1	1	1	1	1	1	1	1	1	1	0	0	0	10
Lm_F2365_LMOf2365_0325	1	0	0	0	0	0	1	0	0	0	0	0	0	2
Lm_F2365_LMOf2365_0327	1	0	0	0	0	0	1	0	0	0	0	0	0	2
Lm_F2365_LMOf2365_0328	1	0	0	0	0	0	1	0	0	0	0	0	0	2
Lm_F2365_LMOf2365_0329	1	1	1	1	0	1	1	1	1	0	1	1	1	11
Lm_F2365_LMOf2365_0330	1	1	1	1	1	1	1	1	1	1	1	1	1	13
Lm_F2365_LMOf2365_0331	1	0	0	0	0	1	0	0	0	0	0	0	0	2
Lm_F2365_LMOf2365_0332	1	1	1	1	1	1	1	1	1	1	1	1	1	13
Lm_F2365_LMOf2365_0333	1	1	1	1	1	1	1	1	1	1	1	1	1	13
Lm_F2365_LMOf2365_0338	1	1	1	0	0	0	0	0	0	0	0	0	0	3
Lm_F2365_LMOf2365_0339	1	1	1	1	1	1	1	1	1	1	1	1	1	13
Lm_F2365_LMOf2365_0340	1	1	1	1	1	1	1	1	1	0	0	1	1	11
Lm_F2365_LMOf2365_0341	1	1	1	1	1	0	1	1	1	0	0	0	0	8
Lm_F2365_LMOf2365_0342	1	1	1	1	1	0	0	1	1	0	0	0	0	7
Lm_F2365_LMOf2365_0343	1	1	1	1	1	0	0	1	1	0	0	0	0	7
Lm_F2365_LMOf2365_0344	1	1	1	1	1	0	0	1	1	0	0	0	0	7
Lm_F2365_LMOf2365_0345	1	1	1	1	1	0	0	1	1	0	0	0	0	7
Lm_F2365_LMOf2365_0346	1	1	1	1	1	0	0	1	1	0	0	0	0	7
Lm_F2365_LMOf2365_0347	1	1	1	1	1	0	1	1	1	0	0	0	0	8
Lm_F2365_LMOf2365_0349	1	1	0	1	0	1	1	1	0	0	1	1	1	9
Lm_F2365_LMOf2365_0350	1	1	1	0	0	0	0	0	0	0	1	1	1	6
Lm_F2365_LMOf2365_0351	1	1	1	0	0	0	0	0	0	0	0	0	0	3
Lm_F2365_LMOf2365_0352	1	1	1	1	1	1	1	1	1	1	1	0	1	12
Lm_F2365_LMOf2365_0353	1	1	1	1	1	0	1	1	1	1	1	1	1	12
Lm_F2365_LMOf2365_0354	1	1	1	1	1	1	1	1	1	1	1	1	1	13
Lm_F2365_LMOf2365_0355	1	1	0	0	0	0	1	0	0	0	0	0	0	3
Lm_F2365_LMOf2365_0357	1	1	0	0	1	0	1	0	0	0	0	0	0	4
Lm_F2365_LMOf2365_0358	1	1	0	1	1	0	1	0	0	0	0	0	0	5
Lm_F2365_LMOf2365_0359	1	1	1	1	1	0	1	0	0	0	0	0	0	6
Lm_F2365_LMOf2365_0363	1	1	1	1	1	0	1	1	1	1	1	1	1	12
Lm_F2365_LMOf2365_0364	1	1	1	1	1	0	1	1	1	1	1	1	1	12
Lm_F2365_LMOf2365_0367	1	1	1	1	1	0	1	1	1	1	1	1	1	12
Lm_F2365_LMOf2365_0368	1	1	1	1	1	0	1	1	1	1	1	1	1	12
Lm_F2365_LMOf2365_0369	1	1	1	1	1	0	1	1	1	1	1	1	1	12
Lm_F2365_LMOf2365_0370	1	1	1	1	1	0	1	1	1	1	1	1	1	12
Lm_F2365_LMOf2365_0371	1	1	1	1	1	0	1	1	1	1	1	1	1	12
Lm_F2365_LMOf2365_0372	1	1	1	1	1	0	1	1	1	1	1	1	1	12
Lm_F2365_LMOf2365_0373	1	1	1	1	1	0	0	1	1	0	1	1	0	9
Lm_F2365_LMOf2365_0374	1	1	0	1	1	1	1	1	1	0	1	1	1	11
Lm_F2365_LMOf2365_0375	1	1	1	1	1	1	1	1	1	1	1	1	1	13
Lm_F2365_LMOf2365_0376	1	1	1	1	1	1	1	1	1	1	1	1	1	13
Lm_F2365_LMOf2365_0377	1	1	1	1	1	1	1	1	1	1	1	1	1	13
Lm_F2365_LMOf2365_0379	1	1	1	1	0	1	1	1	1	1	1	1	1	12
Lm_F2365_LMOf2365_0380	1	1	1	1	0	1	1	1	1	1	1	1	1	12
Lm_F2365_LMOf2365_0381	1	0	0	1	0	1	1	1	0	1	0	0	0	6
Lm_F2365_LMOf2365_0382	1	1	1	1	1	1	1	1	1	0	0	1	0	10
Lm_F2365_LMOf2365_0383	1	1	1	1	1	1	1	1	1	0	0	1	0	10
Lm_F2365_LMOf2365_0384	1	1	1	1	1	1	1	1	1	1	1	1	1	13
Lm_F2365_LMOf2365_0385	1	1	1	1	1	1	1	1	1	1	1	1	1	13
Lm_F2365_LMOf2365_0387	1	1	1	1	1	1	1	1	1	1	1	1	1	13
Lm_F2365_LMOf2365_0388	1	1	1	1	1	1	1	1	1	1	1	1	1	13
Lm_F2365_LMOf2365_0389	1	1	1	1	1	1	1	1	1	1	1	1	1	13
Lm_F2365_LMOf2365_0390	1	1	1	1	1	1	1	1	1	1	1	1	1	13
Lm_F2365_LMOf2365_0392	1	1	1	1	1	1	1	1	1	1	1	1	1	13
Lm_F2365_LMOf2365_0393	1	1	1	1	1	1	1	1	1	1	1	1	1	13
Lm_F2365_LMOf2365_0394	1	1	1	1	1	1	1	1	1	0	0	0	0	9
Lm_F2365_LMOf2365_0396	1	1	1	1	1	1	1	1	1	0	1	1	1	12
Lm_F2365_LMOf2365_0397	1	1	1	1	1	1	1	1	1	0	1	1	1	12
Lm_F2365_LMOf2365_0398	1	1	1	1	1	1	1	1	1	0	1	1	1	12
Lm_F2365_LMOf2365_0399	1	1	1	1	1	1	1	1	1	1	1	1	1	13
Lm_F2365_LMOf2365_0400	1	1	1	1	1	1	1	1	1	1	1	1	1	13
Lm_F2365_LMOf2365_0401	1	1	1	1	1	1	1	1	1	1	1	1	1	13
Lm_F2365_LMOf2365_0403	1	1	1	1	1	1	1	1	1	1	1	1	1	13
Lm_F2365_LMOf2365_0404	1	1	1	1	1	1	1	1	1	1	1	1	1	13
Lm_F2365_LMOf2365_0405	1	1	1	1	1	1	1	1	1	1	0	0	0	10
Lm_F2365_LMOf2365_0406	1	1	1	1	1	1	1	1	1	1	1	1	1	13
Lm_F2365_LMOf2365_0407	1	1	1	1	1	1	1	1	1	1	1	1	1	13
Lm_F2365_LMOf2365_0413	1	1	0	0	1	1	0	1	1	1	1	1	0	9
Lm_F2365_LMOf2365_0414	1	1	0	0	1	1	0	1	1	1	1	1	0	9
Lm_F2365_LMOf2365_0415	1	1	0	0	1	1	0	1	1	1	1	1	1	10
Lm_F2365_LMOf2365_0416	1	1	0	0	1	1	0	1	1	1	1	1	1	10
Lm_F2365_LMOf2365_0417	1	1	0	0	1	1	0	1	1	1	1	1	1	10
Lm_F2365_LMOf2365_0419	1	1	1	1	1	1	1	1	1	1	1	1	1	13
Lm_F2365_LMOf2365_0421	1	1	1	1	1	1	1	1	1	1	0	0	0	10
Lm_F2365_LMOf2365_0422	1	1	1	1	1	1	1	1	1	1	1	1	0	12
Lm_F2365_LMOf2365_0423	1	1	1	1	1	1	0	0	1	1	0	0	1	9
Lm_F2365_LMOf2365_0424	1	1	1	1	1	1	1	1	1	1	1	1	1	13
Lm_F2365_LMOf2365_0425	1	1	1	1	1	1	1	1	1	1	1	1	1	13
Lm_F2365_LMOf2365_0426	1	1	1	1	1	1	1	1	1	1	1	1	1	13
Lm_F2365_LMOf2365_0427	1	1	1	1	1	1	1	1	1	1	1	1	1	13
Lm_F2365_LMOf2365_0428	1	1	1	1	1	1	1	1	1	1	1	1	1	13
Lm_F2365_LMOf2365_0430	1	1	1	1	1	1	1	1	1	0	1	1	1	12
Lm_F2365_LMOf2365_0431	1	1	1	1	1	1	1	1	1	1	0	0	1	11
Lm_F2365_LMOf2365_0433	1	1	1	1	1	1	1	1	1	1	1	1	1	13
Lm_F2365_LMOf2365_0434	1	1	1	1	1	1	1	1	1	1	1	1	1	13
Lm_F2365_LMOf2365_0436	1	1	1	1	1	0	1	1	1	1	0	0	0	9
Lm_F2365_LMOf2365_0437	1	1	1	1	1	1	1	1	1	1	0	0	0	10
Lm_F2365_LMOf2365_0438	1	1	1	0	0	0	0	0	0	1	0	0	0	4
Lm_F2365_LMOf2365_0439	1	1	1	1	1	1	1	1	1	1	1	1	1	13
Lm_F2365_LMOf2365_0440	1	1	1	1	1	1	1	1	1	1	0	0	0	10
Lm_F2365_LMOf2365_0441	1	1	1	1	1	1	1	1	1	1	0	0	0	10
Lm_F2365_LMOf2365_0442	1	1	1	1	1	1	1	1	1	1	0	0	0	10
Lm_F2365_LMOf2365_0443	1	1	1	1	1	1	1	1	0	1	0	0	1	10
Lm_F2365_LMOf2365_0444	1	1	1	1	1	1	1	1	1	1	0	0	0	10
Lm_F2365_LMOf2365_0445	1	1	1	1	1	1	1	1	1	1	0	0	0	10
Lm_F2365_LMOf2365_0446	1	1	1	1	1	1	1	1	1	1	1	1	0	12
Lm_F2365_LMOf2365_0447	1	1	1	1	1	1	1	1	1	1	1	1	1	13
Lm_F2365_LMOf2365_0448	1	1	1	1	1	1	1	1	1	1	0	0	1	11
Lm_F2365_LMOf2365_0449	1	1	0	1	0	0	1	1	1	1	0	0	0	7
Lm_F2365_LMOf2365_0450	1	1	0	1	1	1	1	1	1	1	1	1	1	12
Lm_F2365_LMOf2365_0451	1	1	0	0	0	1	0	0	0	0	0	1	1	5
Lm_F2365_LMOf2365_0453	1	0	0	0	0	0	1	1	0	1	0	0	0	4
Lm_F2365_LMOf2365_0454	1	0	0	0	0	0	1	0	0	1	0	0	1	4
Lm_F2365_LMOf2365_0455	1	0	0	0	1	1	1	1	0	1	0	0	1	7
Lm_F2365_LMOf2365_0456	1	0	0	0	0	0	1	1	0	1	0	0	1	5
Lm_F2365_LMOf2365_0457	1	0	0	0	1	1	1	1	0	1	0	0	0	6
Lm_F2365_LMOf2365_0458	1	1	0	0	1	1	1	1	0	0	0	0	1	7
Lm_F2365_LMOf2365_0459	1	1	0	0	0	0	1	0	0	0	0	0	0	3
Lm_F2365_LMOf2365_0461	1	0	0	0	0	1	1	0	0	0	0	0	0	3
Lm_F2365_LMOf2365_0462	1	0	0	0	0	1	0	0	0	0	0	0	0	2
Lm_F2365_LMOf2365_0463	1	0	0	0	0	0	1	0	0	1	0	0	0	3
Lm_F2365_LMOf2365_0464	1	0	0	0	1	1	0	1	0	1	0	1	0	6
Lm_F2365_LMOf2365_0465	1	0	0	0	0	0	0	1	0	0	0	0	0	2
Lm_F2365_LMOf2365_0466	1	1	0	1	0	1	1	1	0	1	0	0	0	7
Lm_F2365_LMOf2365_0468	1	1	0	1	0	0	1	1	0	1	0	0	1	7
Lm_F2365_LMOf2365_0473	1	1	1	1	1	1	1	1	1	1	0	0	0	10
Lm_F2365_LMOf2365_0474	1	1	1	1	1	1	1	1	1	0	0	0	0	9
Lm_F2365_LMOf2365_0475	1	1	1	0	1	1	0	0	0	0	0	0	0	5
Lm_F2365_LMOf2365_0476	1	1	1	1	1	1	1	1	1	1	1	1	1	13
Lm_F2365_LMOf2365_0477	1	1	1	1	1	0	0	0	0	0	0	0	0	5
Lm_F2365_LMOf2365_0478	1	1	1	1	1	1	1	1	1	1	1	1	1	13
Lm_F2365_LMOf2365_0479	1	1	1	1	1	1	1	1	1	1	1	1	1	13
Lm_F2365_LMOf2365_0480	1	1	1	1	1	1	1	1	1	1	1	1	1	13
Lm_F2365_LMOf2365_0481	1	1	0	1	1	0	0	0	0	0	0	0	0	4
Lm_F2365_LMOf2365_0482	1	1	1	1	1	1	1	1	1	1	1	1	1	13
Lm_F2365_LMOf2365_0483	1	1	1	1	1	1	1	1	1	1	0	0	0	10
Lm_F2365_LMOf2365_0484	1	1	1	1	1	1	1	1	1	0	0	0	0	9
Lm_F2365_LMOf2365_0485	1	1	1	1	1	1	1	1	1	1	1	1	1	13
Lm_F2365_LMOf2365_0486	1	1	1	1	1	1	1	1	1	1	1	1	1	13
Lm_F2365_LMOf2365_0487	1	1	1	1	1	1	1	1	1	1	1	1	1	13
Lm_F2365_LMOf2365_0488	1	1	1	1	1	1	1	1	1	0	1	1	1	12
Lm_F2365_LMOf2365_0489	1	1	1	1	1	1	1	1	1	0	1	1	1	12
Lm_F2365_LMOf2365_0490	1	1	1	1	1	1	1	1	1	0	1	1	1	12
Lm_F2365_LMOf2365_0491	1	1	1	1	1	1	1	1	1	0	1	1	1	12
Lm_F2365_LMOf2365_0492	1	1	0	0	0	0	0	0	0	0	0	0	0	2
Lm_F2365_LMOf2365_0493	1	1	1	1	0	0	0	0	0	0	0	0	0	4
Lm_F2365_LMOf2365_0494	4	7	1	1	0	0	0	0	0	0	0	0	0	13
Lm_F2365_LMOf2365_0496	1	1	1	1	0	0	0	0	0	0	0	0	0	4
Lm_F2365_LMOf2365_0497	1	1	1	1	0	0	0	0	0	0	0	0	0	4
Lm_F2365_LMOf2365_0499	1	1	1	0	0	0	0	0	0	0	0	0	0	3
Lm_F2365_LMOf2365_0501	1	1	0	0	0	0	0	0	0	0	0	0	0	2
Lm_F2365_LMOf2365_0502	1	1	1	0	0	0	1	0	0	0	1	0	0	5
Lm_F2365_LMOf2365_0503	1	1	1	1	0	1	0	0	1	0	0	0	0	6
Lm_F2365_LMOf2365_0504	1	1	1	1	1	1	1	0	0	1	1	1	1	11
Lm_F2365_LMOf2365_0505	1	0	0	0	1	1	1	1	0	0	1	1	1	8
Lm_F2365_LMOf2365_0506	1	0	1	0	1	1	0	1	0	0	0	0	1	6
Lm_F2365_LMOf2365_0507	1	1	1	1	1	1	1	1	1	1	1	0	0	11
Lm_F2365_LMOf2365_0508	1	1	1	1	1	1	1	1	1	1	1	0	0	11
Lm_F2365_LMOf2365_0509	1	1	1	1	1	1	1	1	1	1	1	1	1	13
Lm_F2365_LMOf2365_0510	1	1	1	1	1	1	1	1	1	1	1	1	1	13
Lm_F2365_LMOf2365_0511	1	1	1	1	1	1	1	1	1	1	1	1	1	13
Lm_F2365_LMOf2365_0513	1	1	0	1	1	1	1	1	0	1	1	1	0	10
Lm_F2365_LMOf2365_0514	1	1	0	0	0	1	0	0	0	1	0	0	0	4
Lm_F2365_LMOf2365_0515	1	1	1	1	1	1	1	1	1	1	1	1	1	13
Lm_F2365_LMOf2365_0517	1	1	1	1	1	1	1	1	1	1	1	1	1	13
Lm_F2365_LMOf2365_0518	1	1	1	1	1	1	1	1	1	1	1	1	1	13
Lm_F2365_LMOf2365_0519	1	1	1	1	1	1	1	1	1	1	1	1	1	13
Lm_F2365_LMOf2365_0522	1	1	1	0	0	1	0	0	0	0	1	1	0	6
Lm_F2365_LMOf2365_0523	1	1	1	0	0	1	0	0	0	0	1	1	0	6
Lm_F2365_LMOf2365_0524	1	1	1	1	1	1	1	1	1	1	1	1	1	13
Lm_F2365_LMOf2365_0525	1	1	1	1	1	1	1	1	1	1	0	0	0	10
Lm_F2365_LMOf2365_0526	1	1	1	1	1	1	1	1	1	1	1	1	1	13
Lm_F2365_LMOf2365_0528	1	1	1	1	1	1	1	1	1	0	1	1	0	11
Lm_F2365_LMOf2365_0529	1	1	1	1	1	0	1	1	1	0	1	1	0	10
Lm_F2365_LMOf2365_0530	1	1	1	1	1	0	1	1	1	0	1	1	0	10
Lm_F2365_LMOf2365_0531	1	1	1	1	1	0	1	1	1	0	1	1	0	10
Lm_F2365_LMOf2365_0532	1	1	1	1	1	0	1	1	1	0	1	1	0	10
Lm_F2365_LMOf2365_0533	1	1	1	1	1	0	1	1	1	0	1	1	0	10
Lm_F2365_LMOf2365_0535	1	1	1	1	1	0	1	1	1	0	1	1	0	10
Lm_F2365_LMOf2365_0536	1	1	1	1	1	0	1	1	1	0	1	1	0	10
Lm_F2365_LMOf2365_0537	1	1	1	1	1	0	1	1	1	0	1	1	0	10
Lm_F2365_LMOf2365_0539	1	1	1	1	0	1	1	1	1	1	0	0	0	9
Lm_F2365_LMOf2365_0540	1	1	1	1	1	1	1	1	1	1	1	1	1	13
Lm_F2365_LMOf2365_0541	1	1	1	1	1	1	1	1	1	1	1	1	1	13
Lm_F2365_LMOf2365_0542	1	1	1	1	1	1	1	1	1	1	1	1	1	13
Lm_F2365_LMOf2365_0543	1	1	1	1	1	1	1	1	1	1	1	1	1	13
Lm_F2365_LMOf2365_0544	1	1	1	1	1	1	1	1	1	1	1	1	1	13
Lm_F2365_LMOf2365_0545	1	1	1	1	1	1	0	1	1	0	0	0	0	8
Lm_F2365_LMOf2365_0546	1	1	1	1	1	1	1	1	1	1	1	1	1	13
Lm_F2365_LMOf2365_0547	1	1	1	1	1	1	1	1	1	1	1	1	0	12
Lm_F2365_LMOf2365_0548	1	1	1	1	1	1	1	1	1	1	1	1	1	13
Lm_F2365_LMOf2365_0549	1	1	1	1	1	1	1	1	1	1	1	1	1	13
Lm_F2365_LMOf2365_0550	1	1	1	1	1	1	1	1	1	1	1	1	1	13
Lm_F2365_LMOf2365_0551	1	1	1	1	1	1	1	1	1	1	1	1	1	13
Lm_F2365_LMOf2365_0552	1	1	1	1	1	1	1	1	1	1	1	1	1	13
Lm_F2365_LMOf2365_0553	1	1	1	1	1	1	1	1	1	1	1	1	1	13
Lm_F2365_LMOf2365_0555	1	1	1	1	1	1	1	1	1	1	1	1	1	13
Lm_F2365_LMOf2365_0556	1	1	1	1	1	1	1	1	1	1	1	1	0	12
Lm_F2365_LMOf2365_0557	1	1	1	1	1	1	1	1	1	1	1	1	0	12
Lm_F2365_LMOf2365_0558	1	1	1	1	1	1	1	1	1	1	1	1	0	12
Lm_F2365_LMOf2365_0559	1	1	1	1	1	1	1	1	1	1	1	1	1	13
Lm_F2365_LMOf2365_0560	1	1	1	1	1	1	1	1	1	1	1	1	0	12
Lm_F2365_LMOf2365_0561	1	1	1	1	1	1	1	1	1	1	1	1	1	13
Lm_F2365_LMOf2365_0562	1	1	1	1	1	1	1	1	1	1	1	1	1	13
Lm_F2365_LMOf2365_0563	1	1	1	1	1	1	1	1	1	1	1	1	1	13
Lm_F2365_LMOf2365_0564	1	1	1	1	1	1	1	1	1	1	1	1	1	13
Lm_F2365_LMOf2365_0565	1	1	1	1	1	1	1	1	1	1	1	1	1	13
Lm_F2365_LMOf2365_0566	1	1	1	1	1	1	1	1	1	1	1	1	1	13
Lm_F2365_LMOf2365_0567	1	1	1	1	1	1	1	1	1	1	1	1	1	13
Lm_F2365_LMOf2365_0568	1	1	1	1	1	1	1	1	1	1	1	1	1	13
Lm_F2365_LMOf2365_0569	1	1	1	1	1	1	1	1	1	1	1	1	1	13
Lm_F2365_LMOf2365_0570	1	1	1	1	1	1	1	1	1	1	1	1	1	13
Lm_F2365_LMOf2365_0574	1	1	1	1	1	0	1	1	1	1	0	0	1	10
Lm_F2365_LMOf2365_0575	1	1	1	1	1	0	1	1	1	1	0	0	1	10
Lm_F2365_LMOf2365_0576	1	1	1	1	1	0	1	1	1	1	0	1	1	11
Lm_F2365_LMOf2365_0577	1	1	1	1	1	1	1	1	1	0	0	1	0	10
Lm_F2365_LMOf2365_0578	1	1	1	0	1	1	0	0	1	0	0	1	0	7
Lm_F2365_LMOf2365_0579	1	1	1	1	1	1	0	0	1	0	0	0	0	7
Lm_F2365_LMOf2365_0580	1	1	1	1	1	1	1	1	1	0	0	1	1	11
Lm_F2365_LMOf2365_0581	1	1	1	1	1	1	1	1	1	0	0	1	1	11
Lm_F2365_LMOf2365_0582	1	1	1	1	1	1	1	1	1	1	1	1	1	13
Lm_F2365_LMOf2365_0583	1	1	1	1	1	1	1	1	1	1	1	1	1	13
Lm_F2365_LMOf2365_0584	1	1	1	1	1	1	1	1	1	1	1	1	1	13
Lm_F2365_LMOf2365_0585	1	1	1	1	1	1	1	1	1	1	1	1	1	13
Lm_F2365_LMOf2365_0586	1	1	1	1	1	1	1	1	1	1	1	1	1	13
Lm_F2365_LMOf2365_0587	1	1	1	1	1	1	1	1	1	1	1	1	1	13
Lm_F2365_LMOf2365_0588	1	1	1	1	1	1	1	1	1	1	1	1	1	13
Lm_F2365_LMOf2365_0598	1	1	1	1	1	1	1	1	1	1	1	1	1	13
Lm_F2365_LMOf2365_0601	1	1	1	1	1	1	1	1	1	1	1	1	1	13
Lm_F2365_LMOf2365_0602	1	1	1	1	1	1	1	1	1	1	1	1	1	13
Lm_F2365_LMOf2365_0603	1	1	1	1	1	1	1	1	1	1	1	1	1	13
Lm_F2365_LMOf2365_0604	1	1	1	1	1	1	1	1	1	1	1	1	1	13
Lm_F2365_LMOf2365_0605	1	1	1	1	1	1	0	1	1	0	0	0	0	8
Lm_F2365_LMOf2365_0606	1	1	1	1	1	1	1	1	1	1	1	1	1	13
Lm_F2365_LMOf2365_0607	1	1	1	1	1	1	1	1	1	1	1	1	1	13
Lm_F2365_LMOf2365_0608	1	0	0	0	1	1	1	1	0	0	1	1	1	8
Lm_F2365_LMOf2365_0609	1	1	1	1	1	1	1	1	1	1	1	1	1	13
Lm_F2365_LMOf2365_0610	1	1	1	1	1	1	1	1	1	1	1	1	1	13
Lm_F2365_LMOf2365_0612	1	1	1	1	1	1	1	1	1	1	1	1	1	13
Lm_F2365_LMOf2365_0613	1	1	1	1	1	1	1	1	1	1	1	1	1	13
Lm_F2365_LMOf2365_0614	1	1	1	1	1	1	1	1	1	1	1	1	1	13
Lm_F2365_LMOf2365_0615	1	1	1	1	1	1	1	1	1	1	1	1	1	13
Lm_F2365_LMOf2365_0616	1	1	1	1	1	1	1	1	1	1	1	1	1	13
Lm_F2365_LMOf2365_0618	1	1	1	1	1	1	1	1	1	1	1	1	1	13
Lm_F2365_LMOf2365_0619	1	1	1	1	1	1	1	1	1	1	1	1	1	13
Lm_F2365_LMOf2365_0620	1	1	1	1	1	1	1	1	1	1	1	1	1	13
Lm_F2365_LMOf2365_0621	1	1	1	1	1	1	1	1	1	1	1	1	1	13
Lm_F2365_LMOf2365_0622	1	1	1	1	1	1	1	1	1	1	1	1	1	13
Lm_F2365_LMOf2365_0624	1	1	1	1	1	1	1	1	1	1	1	1	1	13
Lm_F2365_LMOf2365_0625	1	1	1	1	1	1	1	1	1	1	1	1	1	13
Lm_F2365_LMOf2365_0626	1	1	1	1	1	1	1	1	1	1	1	1	1	13
Lm_F2365_LMOf2365_0627	1	1	0	1	1	1	1	1	1	1	1	1	1	12
Lm_F2365_LMOf2365_0628	1	1	1	1	1	1	1	1	1	1	1	1	1	13
Lm_F2365_LMOf2365_0629	1	1	1	1	1	1	1	1	1	1	1	1	1	13
Lm_F2365_LMOf2365_0630	1	1	1	1	1	1	1	1	1	1	0	0	0	10
Lm_F2365_LMOf2365_0631	1	1	1	1	1	1	1	1	1	1	1	1	1	13
Lm_F2365_LMOf2365_0632	1	1	1	1	1	1	1	1	1	1	1	1	1	13
Lm_F2365_LMOf2365_0633	1	1	1	1	1	1	1	1	1	1	1	1	1	13
Lm_F2365_LMOf2365_0634	1	1	1	1	1	1	1	1	1	1	1	1	1	13
Lm_F2365_LMOf2365_0635	1	1	1	1	1	1	1	1	1	1	1	1	1	13
Lm_F2365_LMOf2365_0636	1	1	1	1	1	1	1	1	1	1	1	1	1	13
Lm_F2365_LMOf2365_0637	1	1	1	1	1	1	1	1	1	1	1	1	1	13
Lm_F2365_LMOf2365_0638	1	1	1	1	1	1	1	1	1	1	1	1	1	13
Lm_F2365_LMOf2365_0639	1	1	1	1	1	1	1	1	1	1	1	1	1	13
Lm_F2365_LMOf2365_0640	1	1	1	1	1	1	1	1	1	1	1	1	1	13
Lm_F2365_LMOf2365_0641	1	1	1	1	1	1	1	1	1	1	1	1	1	13
Lm_F2365_LMOf2365_0642	1	1	1	1	1	1	1	1	1	1	1	1	1	13
Lm_F2365_LMOf2365_0643	1	1	1	0	0	0	1	1	1	1	0	0	0	7
Lm_F2365_LMOf2365_0644	1	1	1	1	1	1	1	1	1	1	1	1	1	13
Lm_F2365_LMOf2365_0645	1	1	1	1	1	1	1	1	1	1	1	1	1	13
Lm_F2365_LMOf2365_0646	1	1	1	1	1	1	1	1	1	1	1	1	1	13
Lm_F2365_LMOf2365_0647	1	1	1	1	1	1	1	1	1	1	1	1	1	13
Lm_F2365_LMOf2365_0648	1	1	1	1	1	1	1	1	1	1	1	1	1	13
Lm_F2365_LMOf2365_0649	1	1	1	1	1	1	1	1	1	1	0	0	0	10
Lm_F2365_LMOf2365_0650	1	1	1	1	1	1	1	1	1	1	1	1	1	13
Lm_F2365_LMOf2365_0651	1	1	1	1	1	1	1	1	1	1	1	1	1	13
Lm_F2365_LMOf2365_0652	1	1	1	1	1	1	1	1	1	1	0	0	0	10
Lm_F2365_LMOf2365_0653	1	1	1	1	1	1	1	1	1	1	1	1	1	13
Lm_F2365_LMOf2365_0654	1	1	1	1	1	1	1	1	1	1	1	1	1	13
Lm_F2365_LMOf2365_0655	1	1	1	1	1	1	1	1	1	1	1	1	1	13
Lm_F2365_LMOf2365_0656	1	1	1	1	1	0	1	1	1	0	1	1	0	10
Lm_F2365_LMOf2365_0657	1	1	1	1	1	1	1	1	1	0	0	0	0	9
Lm_F2365_LMOf2365_0658	1	1	1	1	1	1	1	1	1	0	0	0	0	9
Lm_F2365_LMOf2365_0659	1	0	1	0	0	0	0	0	0	1	0	0	1	4
Lm_F2365_LMOf2365_0660	1	0	1	0	0	0	0	0	0	1	0	0	1	4
Lm_F2365_LMOf2365_0661	1	0	1	0	0	0	0	0	0	1	0	0	1	4
Lm_F2365_LMOf2365_0662	1	0	1	0	0	0	1	0	0	1	0	0	1	5
Lm_F2365_LMOf2365_0663	1	0	1	0	0	0	0	0	0	1	0	0	1	4
Lm_F2365_LMOf2365_0664	1	1	1	1	1	1	1	1	1	1	1	1	1	13
Lm_F2365_LMOf2365_0665	1	1	1	1	1	1	1	1	1	1	1	1	1	13
Lm_F2365_LMOf2365_0666	1	1	1	1	1	1	1	1	1	1	1	1	1	13
Lm_F2365_LMOf2365_0667	1	1	0	0	0	0	0	0	0	0	0	0	0	2
Lm_F2365_LMOf2365_0670	1	1	1	1	1	1	1	1	1	1	1	1	1	13
Lm_F2365_LMOf2365_0671	1	1	1	1	1	1	1	1	1	1	1	1	1	13
Lm_F2365_LMOf2365_0673	1	1	1	1	1	1	1	1	1	1	1	1	1	13
Lm_F2365_LMOf2365_0674	1	1	1	1	1	1	1	1	1	1	1	1	1	13
Lm_F2365_LMOf2365_0675	1	1	1	1	1	1	1	1	1	1	1	1	1	13
Lm_F2365_LMOf2365_0676	1	1	1	1	1	1	1	1	1	1	1	1	1	13
Lm_F2365_LMOf2365_0677	1	1	1	1	1	1	1	1	1	1	1	1	1	13
Lm_F2365_LMOf2365_0678	1	1	1	1	1	1	1	1	1	1	1	1	1	13
Lm_F2365_LMOf2365_0679	1	1	1	1	1	1	1	1	1	1	1	1	1	13
Lm_F2365_LMOf2365_0680	1	1	1	1	1	1	1	1	1	1	1	1	1	13
Lm_F2365_LMOf2365_0681	1	1	1	1	1	1	1	1	1	1	1	1	1	13
Lm_F2365_LMOf2365_0682	1	1	1	1	1	1	1	1	1	1	1	1	1	13
Lm_F2365_LMOf2365_0683	1	1	1	1	1	1	1	1	1	1	1	1	1	13
Lm_F2365_LMOf2365_0684	1	1	1	1	1	1	1	1	1	1	1	1	1	13
Lm_F2365_LMOf2365_0685	1	0	0	0	1	1	1	1	0	0	1	1	1	8
Lm_F2365_LMOf2365_0686	1	1	1	1	1	1	1	1	1	1	1	1	1	13
Lm_F2365_LMOf2365_0687	1	0	0	0	0	0	0	1	0	0	0	0	0	2
Lm_F2365_LMOf2365_0688	1	1	1	1	1	1	1	1	1	1	1	1	1	13
Lm_F2365_LMOf2365_0689	1	1	1	1	1	1	1	1	1	1	1	1	1	13
Lm_F2365_LMOf2365_0690	1	1	1	1	1	1	1	1	1	1	0	0	0	10
Lm_F2365_LMOf2365_0691	1	1	1	1	1	0	1	1	1	0	0	0	0	8
Lm_F2365_LMOf2365_0692	1	1	1	1	1	0	1	1	1	0	0	0	0	8
Lm_F2365_LMOf2365_0693	1	1	0	1	1	1	1	1	1	0	1	1	0	10
Lm_F2365_LMOf2365_0693.1	1	1	0	0	0	0	0	0	0	1	0	0	0	3
Lm_F2365_LMOf2365_0694	1	1	0	0	1	0	0	0	0	1	1	1	1	7
Lm_F2365_LMOf2365_0695	1	1	1	1	1	1	1	1	1	1	1	0	0	11
Lm_F2365_LMOf2365_0697	1	1	1	1	1	1	1	1	1	1	1	1	1	13
Lm_F2365_LMOf2365_0698	1	1	1	1	1	1	1	1	1	1	1	1	1	13
Lm_F2365_LMOf2365_0699	1	1	1	1	1	1	1	1	1	1	1	1	1	13
Lm_F2365_LMOf2365_0700	1	1	1	1	1	1	1	1	1	1	1	1	1	13
Lm_F2365_LMOf2365_0701	1	1	1	1	1	1	1	1	1	1	1	1	1	13
Lm_F2365_LMOf2365_0702	1	1	1	1	1	1	1	1	1	1	1	1	1	13
Lm_F2365_LMOf2365_0704	1	1	1	1	1	1	1	1	1	1	1	0	0	11
Lm_F2365_LMOf2365_0708	1	1	1	0	0	1	1	1	1	1	1	1	1	11
Lm_F2365_LMOf2365_0710	1	1	1	1	1	1	1	1	1	1	1	1	1	13
Lm_F2365_LMOf2365_0711	1	1	1	1	1	1	1	1	1	1	1	1	1	13
Lm_F2365_LMOf2365_0715	1	1	1	1	1	1	1	1	1	1	1	1	1	13
Lm_F2365_LMOf2365_0717	1	1	1	1	1	1	1	1	1	1	1	1	1	13
Lm_F2365_LMOf2365_0718	1	1	1	1	1	1	1	1	1	1	1	1	1	13
Lm_F2365_LMOf2365_0720	1	1	1	1	1	1	1	1	1	1	1	1	1	13
Lm_F2365_LMOf2365_0723	1	1	1	1	1	1	1	1	1	1	1	1	1	13
Lm_F2365_LMOf2365_0724	1	1	1	1	1	1	1	1	1	1	1	1	1	13
Lm_F2365_LMOf2365_0726	1	1	1	1	1	1	1	1	1	1	1	1	1	13
Lm_F2365_LMOf2365_0729	1	1	1	1	1	1	1	1	1	1	1	1	1	13
Lm_F2365_LMOf2365_0730	1	1	1	1	1	1	1	1	1	1	1	1	1	13
Lm_F2365_LMOf2365_0731	1	1	1	1	1	1	1	1	1	1	1	1	1	13
Lm_F2365_LMOf2365_0733	1	1	1	1	1	1	1	1	1	1	1	1	1	13
Lm_F2365_LMOf2365_0734	1	1	1	1	1	1	1	1	1	1	1	1	1	13
Lm_F2365_LMOf2365_0736	1	1	1	1	1	1	1	1	1	1	1	1	1	13
Lm_F2365_LMOf2365_0737	1	1	1	1	1	1	1	1	1	1	0	0	0	10
Lm_F2365_LMOf2365_0738	1	1	1	1	1	1	1	1	1	1	1	1	1	13
Lm_F2365_LMOf2365_0739	1	1	1	1	1	1	1	1	1	1	1	1	1	13
Lm_F2365_LMOf2365_0740	1	1	1	1	1	1	1	1	1	1	1	1	1	13
Lm_F2365_LMOf2365_0741	1	1	1	1	1	1	1	1	1	1	1	1	1	13
Lm_F2365_LMOf2365_0742	1	1	1	1	1	1	1	1	1	1	1	1	1	13
Lm_F2365_LMOf2365_0744	1	1	1	1	1	1	1	1	1	1	1	1	1	13
Lm_F2365_LMOf2365_0745	1	1	1	1	1	1	1	1	1	1	1	1	1	13
Lm_F2365_LMOf2365_0748	1	1	1	1	1	1	1	1	1	1	1	1	1	13
Lm_F2365_LMOf2365_0751	1	1	1	1	1	1	1	1	1	1	1	1	1	13
Lm_F2365_LMOf2365_0753	1	1	1	1	1	1	1	1	1	1	1	1	1	13
Lm_F2365_LMOf2365_0754	1	1	1	1	1	1	1	1	1	1	1	1	1	13
Lm_F2365_LMOf2365_0755	1	1	1	1	1	1	1	1	1	1	1	1	1	13
Lm_F2365_LMOf2365_0756	1	1	1	1	1	1	1	1	1	1	1	1	1	13
Lm_F2365_LMOf2365_0757	1	1	1	1	1	1	1	1	1	1	1	1	1	13
Lm_F2365_LMOf2365_0758	1	1	1	1	1	1	1	1	1	1	1	1	1	13
Lm_F2365_LMOf2365_0759	1	1	1	1	1	1	1	1	1	1	1	1	1	13
Lm_F2365_LMOf2365_0760	1	1	1	1	1	1	1	1	1	1	1	1	1	13
Lm_F2365_LMOf2365_0763	1	1	1	1	1	1	1	1	1	1	1	1	1	13
Lm_F2365_LMOf2365_0764	1	1	1	1	1	1	1	1	1	0	1	1	1	12
Lm_F2365_LMOf2365_0765	1	1	1	1	1	1	1	1	1	0	1	1	1	12
Lm_F2365_LMOf2365_0766	1	1	1	1	1	1	1	1	1	1	1	0	1	12
Lm_F2365_LMOf2365_0768	1	1	1	1	1	1	1	1	1	1	0	0	1	11
Lm_F2365_LMOf2365_0769	1	1	1	1	1	0	0	0	0	0	0	0	0	5
Lm_F2365_LMOf2365_0770	1	1	1	1	0	1	1	1	1	1	0	0	1	10
Lm_F2365_LMOf2365_0771	1	1	1	1	0	1	1	1	1	1	0	0	1	10
Lm_F2365_LMOf2365_0772	1	1	1	1	0	1	1	1	1	1	0	0	1	10
Lm_F2365_LMOf2365_0773	1	1	1	1	0	1	1	1	1	1	0	0	1	10
Lm_F2365_LMOf2365_0774	1	1	1	1	0	1	1	1	1	1	0	0	1	10
Lm_F2365_LMOf2365_0775	1	1	1	1	0	1	1	1	1	1	0	0	1	10
Lm_F2365_LMOf2365_0776	1	1	1	1	0	0	0	0	0	0	0	0	1	5
Lm_F2365_LMOf2365_0777	1	1	1	1	0	0	0	0	0	0	0	0	1	5
Lm_F2365_LMOf2365_0778	1	1	1	1	0	0	0	0	0	0	0	0	1	5
Lm_F2365_LMOf2365_0779	1	1	1	1	1	1	1	1	1	1	1	1	1	13
Lm_F2365_LMOf2365_0780	1	1	1	1	1	1	1	1	1	1	1	1	1	13
Lm_F2365_LMOf2365_0781	1	1	1	1	1	1	1	1	1	1	1	1	1	13
Lm_F2365_LMOf2365_0782	1	1	1	1	1	1	1	1	1	1	1	1	1	13
Lm_F2365_LMOf2365_0783	1	1	1	1	1	1	1	1	1	1	1	1	1	13
Lm_F2365_LMOf2365_0784	1	1	1	1	1	1	1	1	1	1	1	1	1	13
Lm_F2365_LMOf2365_0785	1	1	1	1	1	1	1	1	1	1	1	1	1	13
Lm_F2365_LMOf2365_0786	1	1	1	1	1	1	1	1	1	1	1	1	1	13
Lm_F2365_LMOf2365_0787	1	1	1	1	1	1	1	1	1	1	1	1	1	13
Lm_F2365_LMOf2365_0788	1	1	1	1	1	1	1	1	1	1	1	1	1	13
Lm_F2365_LMOf2365_0789	1	1	1	1	1	1	1	1	1	1	1	1	1	13
Lm_F2365_LMOf2365_0790	1	1	1	1	1	1	1	1	1	1	1	1	1	13
Lm_F2365_LMOf2365_0791	1	1	1	1	1	1	1	1	1	1	1	1	1	13
Lm_F2365_LMOf2365_0792	1	1	1	1	1	1	1	1	1	1	1	1	1	13
Lm_F2365_LMOf2365_0793	1	1	1	1	1	1	1	1	1	1	1	1	1	13
Lm_F2365_LMOf2365_0794	1	1	1	1	1	1	1	1	1	1	1	1	1	13
Lm_F2365_LMOf2365_0795	1	1	1	1	1	1	1	1	1	1	1	1	1	13
Lm_F2365_LMOf2365_0796	1	1	1	1	1	1	1	1	1	0	0	0	1	10
Lm_F2365_LMOf2365_0797	1	1	1	1	1	1	1	1	1	1	1	1	1	13
Lm_F2365_LMOf2365_0798	1	1	1	1	1	1	1	1	1	1	1	1	1	13
Lm_F2365_LMOf2365_0799	1	1	1	1	1	1	1	1	1	1	1	1	1	13
Lm_F2365_LMOf2365_0801	1	1	1	1	1	1	1	1	1	1	1	1	1	13
Lm_F2365_LMOf2365_0802	1	1	1	1	1	1	1	1	1	1	1	1	1	13
Lm_F2365_LMOf2365_0803	1	1	1	1	1	1	1	1	1	1	1	1	1	13
Lm_F2365_LMOf2365_0804	1	1	1	1	1	1	1	1	1	1	1	1	1	13
Lm_F2365_LMOf2365_0805	1	1	1	1	0	0	0	0	1	0	0	0	0	5
Lm_F2365_LMOf2365_0806	1	1	1	1	1	0	1	1	1	0	0	0	0	8
Lm_F2365_LMOf2365_0807	1	1	1	1	1	1	1	1	1	1	1	1	1	13
Lm_F2365_LMOf2365_0808	1	1	1	1	1	1	1	1	1	1	1	1	1	13
Lm_F2365_LMOf2365_0809	1	1	1	1	1	0	1	1	1	1	1	1	1	12
Lm_F2365_LMOf2365_0810	1	1	1	1	1	1	1	1	1	1	1	1	1	13
Lm_F2365_LMOf2365_0811	1	1	1	1	1	1	1	1	1	1	1	1	1	13
Lm_F2365_LMOf2365_0812	1	1	1	1	1	1	1	1	1	1	1	1	1	13
Lm_F2365_LMOf2365_0813	1	1	1	1	1	1	1	1	1	1	1	1	1	13
Lm_F2365_LMOf2365_0814	1	1	1	1	1	1	1	1	1	1	1	1	1	13
Lm_F2365_LMOf2365_0815	1	1	1	1	1	1	1	1	1	1	1	1	1	13
Lm_F2365_LMOf2365_0816	1	1	1	1	1	1	1	1	1	1	1	1	1	13
Lm_F2365_LMOf2365_0817	1	1	1	1	1	1	1	1	1	1	1	1	1	13
Lm_F2365_LMOf2365_0818	1	1	1	1	1	1	1	1	1	1	1	1	1	13
Lm_F2365_LMOf2365_0819	1	1	1	1	1	1	1	1	1	1	1	1	1	13
Lm_F2365_LMOf2365_0820	1	1	1	1	1	1	0	0	0	0	0	0	0	6
Lm_F2365_LMOf2365_0821	1	1	1	1	0	0	0	0	0	0	0	0	0	4
Lm_F2365_LMOf2365_0822	1	1	1	1	1	1	1	1	1	1	1	1	1	13
Lm_F2365_LMOf2365_0823	1	1	1	1	1	1	1	1	1	1	1	1	1	13
Lm_F2365_LMOf2365_0824	1	1	1	1	1	1	1	1	1	1	1	1	1	13
Lm_F2365_LMOf2365_0825	1	1	1	1	1	1	1	1	1	1	1	1	1	13
Lm_F2365_LMOf2365_0826	1	1	1	1	1	1	1	1	1	1	1	1	1	13
Lm_F2365_LMOf2365_0828	1	1	1	1	1	1	1	1	1	1	1	1	1	13
Lm_F2365_LMOf2365_0830	1	1	1	1	1	1	1	1	1	1	1	1	1	13
Lm_F2365_LMOf2365_0832	1	1	0	1	1	1	1	1	0	0	1	1	0	9
Lm_F2365_LMOf2365_0833	1	1	0	1	1	1	1	1	0	0	1	1	1	10
Lm_F2365_LMOf2365_0834	1	1	0	0	0	0	0	0	0	0	0	0	0	2
Lm_F2365_LMOf2365_0835	1	1	0	0	0	0	0	0	0	1	0	0	0	3
Lm_F2365_LMOf2365_0836	1	1	1	1	1	1	1	1	1	1	1	1	1	13
Lm_F2365_LMOf2365_0837	1	1	1	1	1	1	1	1	1	1	1	1	1	13
Lm_F2365_LMOf2365_0838	1	1	1	1	1	1	1	1	1	1	1	1	1	13
Lm_F2365_LMOf2365_0839	1	1	1	1	1	1	1	1	1	1	1	1	1	13
Lm_F2365_LMOf2365_0840	1	1	1	1	1	1	1	1	1	1	1	1	1	13
Lm_F2365_LMOf2365_0841	1	1	1	1	1	1	1	1	1	1	1	1	1	13
Lm_F2365_LMOf2365_0842	1	1	1	1	1	1	1	1	1	1	1	1	1	13
Lm_F2365_LMOf2365_0843	1	1	1	1	1	1	1	1	1	1	1	1	1	13
Lm_F2365_LMOf2365_0844	1	1	1	1	1	1	1	1	1	1	1	1	1	13
Lm_F2365_LMOf2365_0845	1	1	1	1	1	1	1	1	1	0	1	1	1	12
Lm_F2365_LMOf2365_0846	1	1	1	1	1	1	1	1	1	1	1	1	1	13
Lm_F2365_LMOf2365_0847	1	1	1	1	1	1	1	1	1	1	1	1	1	13
Lm_F2365_LMOf2365_0848	1	1	1	1	1	1	1	1	1	1	1	1	1	13
Lm_F2365_LMOf2365_0849	1	1	1	1	1	1	1	1	1	1	0	0	0	10
Lm_F2365_LMOf2365_0850	1	1	1	1	1	1	0	0	0	0	0	0	0	6
Lm_F2365_LMOf2365_0851	1	1	1	1	0	1	0	0	0	0	0	0	0	5
Lm_F2365_LMOf2365_0852	1	1	1	1	1	1	0	0	0	0	0	0	0	6
Lm_F2365_LMOf2365_0853	1	1	1	1	1	1	1	1	1	1	1	1	1	13
Lm_F2365_LMOf2365_0854	1	1	1	1	1	1	1	1	1	1	1	1	1	13
Lm_F2365_LMOf2365_0855	1	1	1	1	1	0	1	0	0	0	1	1	1	9
Lm_F2365_LMOf2365_0857	1	1	1	1	1	1	1	1	1	1	1	1	1	13
Lm_F2365_LMOf2365_0858	1	1	1	1	1	1	1	1	1	1	1	1	1	13
Lm_F2365_LMOf2365_0859	1	1	1	0	1	1	1	1	0	0	1	1	1	10
Lm_F2365_LMOf2365_0860	1	1	1	1	1	1	1	1	1	1	1	1	1	13
Lm_F2365_LMOf2365_0861	1	1	1	1	1	1	1	1	1	1	1	1	1	13
Lm_F2365_LMOf2365_0862	1	1	1	1	1	1	1	1	1	1	1	1	1	13
Lm_F2365_LMOf2365_0863	1	1	1	1	1	1	1	1	1	1	1	1	1	13
Lm_F2365_LMOf2365_0864	1	1	1	1	1	1	1	1	1	1	1	1	1	13
Lm_F2365_LMOf2365_0865	1	1	1	1	1	1	1	1	1	1	1	1	1	13
Lm_F2365_LMOf2365_0866	1	1	1	1	1	1	1	1	1	0	0	0	0	9
Lm_F2365_LMOf2365_0868	1	1	1	1	1	1	1	1	1	1	1	1	1	13
Lm_F2365_LMOf2365_0869	1	1	1	1	1	1	1	1	1	1	1	1	1	13
Lm_F2365_LMOf2365_0872	1	1	1	1	1	1	1	1	1	1	1	1	1	13
Lm_F2365_LMOf2365_0874	1	1	1	1	1	1	1	1	1	1	1	1	1	13
Lm_F2365_LMOf2365_0875	1	1	1	1	1	0	1	1	1	1	1	1	1	12
Lm_F2365_LMOf2365_0876	1	1	1	1	1	0	1	1	1	1	1	1	1	12
Lm_F2365_LMOf2365_0877	1	1	1	1	1	0	1	1	1	1	1	1	1	12
Lm_F2365_LMOf2365_0878	1	1	1	1	1	0	1	1	1	1	1	1	1	12
Lm_F2365_LMOf2365_0880	1	1	1	1	1	0	1	1	1	1	1	1	1	12
Lm_F2365_LMOf2365_0881	1	1	1	1	1	0	1	1	1	1	1	1	1	12
Lm_F2365_LMOf2365_0882	1	1	1	1	1	0	1	1	1	1	1	1	1	12
Lm_F2365_LMOf2365_0884	1	1	1	1	1	1	1	1	1	1	1	1	1	13
Lm_F2365_LMOf2365_0886	1	1	1	1	1	1	1	1	1	1	1	1	1	13
Lm_F2365_LMOf2365_0887	1	1	1	0	0	1	0	0	1	0	0	0	0	5
Lm_F2365_LMOf2365_0888	1	1	1	0	0	1	0	0	1	0	0	0	1	6
Lm_F2365_LMOf2365_0889	1	1	1	0	0	1	0	0	1	0	0	0	1	6
Lm_F2365_LMOf2365_0890	1	1	1	1	1	1	1	1	1	0	1	1	0	11
Lm_F2365_LMOf2365_0891	1	1	1	1	1	1	1	1	1	0	1	1	0	11
Lm_F2365_LMOf2365_0892	1	1	1	1	1	1	1	1	1	0	1	1	1	12
Lm_F2365_LMOf2365_0893	1	1	1	1	1	1	1	1	1	0	1	1	1	12
Lm_F2365_LMOf2365_0894	1	1	1	1	1	1	1	1	1	0	1	1	1	12
Lm_F2365_LMOf2365_0895	1	1	1	1	1	1	1	1	1	0	1	1	1	12
Lm_F2365_LMOf2365_0896	1	1	1	1	1	1	1	1	1	0	1	1	1	12
Lm_F2365_LMOf2365_0897	1	1	1	1	1	1	1	1	1	0	1	1	1	12
Lm_F2365_LMOf2365_0898	1	1	1	1	1	1	1	1	1	0	1	1	1	12
Lm_F2365_LMOf2365_0899	1	1	1	1	1	1	1	1	1	1	1	1	1	13
Lm_F2365_LMOf2365_0900	1	1	1	1	1	1	1	1	1	1	0	0	0	10
Lm_F2365_LMOf2365_0901	1	1	1	1	1	1	1	1	1	1	1	1	1	13
Lm_F2365_LMOf2365_0902	1	1	1	1	1	1	1	1	1	1	1	1	1	13
Lm_F2365_LMOf2365_0906	1	1	1	1	1	1	1	1	1	1	1	1	1	13
Lm_F2365_LMOf2365_0911	1	1	1	1	1	1	1	1	1	1	1	1	1	13
Lm_F2365_LMOf2365_0912	1	1	1	1	1	1	1	1	1	1	1	1	1	13
Lm_F2365_LMOf2365_0913	1	1	1	1	1	1	1	1	1	1	1	1	1	13
Lm_F2365_LMOf2365_0915	1	1	1	1	1	1	1	1	1	1	1	1	1	13
Lm_F2365_LMOf2365_0916	1	1	1	1	1	1	1	1	1	1	1	1	1	13
Lm_F2365_LMOf2365_0917	1	1	1	1	1	1	1	1	1	1	1	1	1	13
Lm_F2365_LMOf2365_0918	1	1	1	1	1	1	1	1	1	1	1	1	1	13
Lm_F2365_LMOf2365_0919	1	1	0	1	1	0	1	0	0	1	0	0	0	6
Lm_F2365_LMOf2365_0920	1	1	0	1	1	0	1	0	0	1	0	0	0	6
Lm_F2365_LMOf2365_0921	1	1	1	1	1	1	1	1	1	1	1	1	1	13
Lm_F2365_LMOf2365_0923	1	1	1	1	1	1	1	1	1	1	1	1	1	13
Lm_F2365_LMOf2365_0924	1	1	1	1	1	1	1	1	1	1	1	1	1	13
Lm_F2365_LMOf2365_0926	1	1	1	1	1	1	1	1	1	1	1	1	1	13
Lm_F2365_LMOf2365_0927	1	1	1	1	1	1	1	1	1	1	1	1	1	13
Lm_F2365_LMOf2365_0929	1	1	1	1	1	1	1	1	1	1	1	1	1	13
Lm_F2365_LMOf2365_0930	1	1	1	1	1	1	1	1	1	1	1	1	1	13
Lm_F2365_LMOf2365_0931	1	1	1	1	1	1	1	1	1	1	1	1	1	13
Lm_F2365_LMOf2365_0932	1	1	1	1	1	1	1	1	1	1	1	1	1	13
Lm_F2365_LMOf2365_0933	1	1	1	1	1	1	1	1	1	0	1	1	1	12
Lm_F2365_LMOf2365_0934	1	1	1	1	1	1	1	1	1	1	1	1	1	13
Lm_F2365_LMOf2365_0936	1	1	1	1	1	1	1	1	1	0	0	1	1	11
Lm_F2365_LMOf2365_0937	1	1	1	1	1	1	1	1	1	0	0	1	1	11
Lm_F2365_LMOf2365_0938	1	1	1	1	1	1	1	1	1	0	0	1	1	11
Lm_F2365_LMOf2365_0940	1	1	1	1	1	1	1	1	1	0	0	1	1	11
Lm_F2365_LMOf2365_0941	1	1	1	1	1	1	1	1	1	1	1	1	1	13
Lm_F2365_LMOf2365_0942	1	1	1	1	1	1	1	1	1	1	1	1	1	13
Lm_F2365_LMOf2365_0943	1	1	1	1	1	1	1	1	1	1	1	1	1	13
Lm_F2365_LMOf2365_0945	1	1	1	1	1	1	1	1	1	1	1	1	1	13
Lm_F2365_LMOf2365_0946	1	1	1	1	1	1	1	1	1	1	1	1	1	13
Lm_F2365_LMOf2365_0947	1	1	1	1	1	1	1	1	1	1	1	1	1	13
Lm_F2365_LMOf2365_0948	1	1	1	1	1	1	1	1	1	1	1	1	1	13
Lm_F2365_LMOf2365_0949	1	1	1	1	1	1	1	1	1	1	1	1	1	13
Lm_F2365_LMOf2365_0950	1	1	1	1	1	1	1	1	1	1	1	1	1	13
Lm_F2365_LMOf2365_0951	1	1	1	1	1	1	1	1	1	1	1	1	1	13
Lm_F2365_LMOf2365_0952	1	1	1	1	1	1	1	1	1	1	1	1	1	13
Lm_F2365_LMOf2365_0953	1	1	1	1	1	1	1	1	1	1	1	1	1	13
Lm_F2365_LMOf2365_0954	1	1	0	1	1	1	0	0	0	0	1	1	0	7
Lm_F2365_LMOf2365_0956	1	1	1	1	1	1	1	1	0	1	1	1	1	12
Lm_F2365_LMOf2365_0957	1	1	1	1	1	1	1	1	1	1	1	1	1	13
Lm_F2365_LMOf2365_0959	1	1	1	1	1	1	1	1	1	1	1	1	1	13
Lm_F2365_LMOf2365_0960	1	1	1	1	1	1	1	1	1	1	1	1	1	13
Lm_F2365_LMOf2365_0961	1	1	1	1	1	1	1	1	1	1	1	1	1	13
Lm_F2365_LMOf2365_0962	1	1	1	1	1	1	1	1	1	1	1	1	1	13
Lm_F2365_LMOf2365_0963	1	1	1	1	1	1	1	1	1	1	1	1	1	13
Lm_F2365_LMOf2365_0964	1	1	1	1	1	1	1	1	1	1	1	1	1	13
Lm_F2365_LMOf2365_0965	1	1	1	1	1	1	1	1	1	1	1	1	1	13
Lm_F2365_LMOf2365_0966	1	1	1	1	1	1	1	1	1	1	1	1	1	13
Lm_F2365_LMOf2365_0967	1	1	1	1	1	1	1	1	1	1	1	1	1	13
Lm_F2365_LMOf2365_0968	1	1	1	1	1	1	1	1	1	1	1	1	1	13
Lm_F2365_LMOf2365_0969	1	1	1	1	1	1	1	1	1	1	1	1	1	13
Lm_F2365_LMOf2365_0970	1	1	1	1	1	1	1	1	1	1	1	1	1	13
Lm_F2365_LMOf2365_0971	1	1	1	1	1	1	1	1	1	1	1	1	1	13
Lm_F2365_LMOf2365_0972	1	1	1	1	1	1	1	1	1	1	1	1	1	13
Lm_F2365_LMOf2365_0973	1	1	1	1	1	1	1	1	1	1	1	1	1	13
Lm_F2365_LMOf2365_0974	1	1	1	1	1	1	1	1	1	1	1	1	1	13
Lm_F2365_LMOf2365_0975	1	1	1	1	1	1	1	1	1	1	1	1	1	13
Lm_F2365_LMOf2365_0978	1	1	1	1	1	1	1	1	1	1	1	1	1	13
Lm_F2365_LMOf2365_0979	1	1	1	1	1	1	1	1	1	1	1	1	1	13
Lm_F2365_LMOf2365_0980	1	1	1	1	1	1	1	1	1	1	1	1	1	13
Lm_F2365_LMOf2365_0981	1	1	1	1	1	1	1	1	1	1	1	1	1	13
Lm_F2365_LMOf2365_0982	1	1	1	1	1	1	1	1	1	1	1	1	1	13
Lm_F2365_LMOf2365_0983	1	1	1	1	1	1	1	1	1	1	1	1	1	13
Lm_F2365_LMOf2365_0984	1	1	1	0	1	1	1	1	1	1	1	1	1	12
Lm_F2365_LMOf2365_0985	1	1	1	1	1	1	1	1	1	1	1	1	1	13
Lm_F2365_LMOf2365_0986	1	1	1	1	1	1	1	1	1	1	1	1	1	13
Lm_F2365_LMOf2365_0987	1	1	1	1	1	1	1	1	1	1	1	1	1	13
Lm_F2365_LMOf2365_0989	1	1	1	1	1	1	1	1	1	1	1	1	1	13
Lm_F2365_LMOf2365_0997	1	1	1	1	1	1	1	1	1	1	1	1	1	13
Lm_F2365_LMOf2365_0998	1	1	1	1	1	1	1	1	1	1	1	1	1	13
Lm_F2365_LMOf2365_1000	1	1	1	1	1	1	1	1	1	1	0	0	0	10
Lm_F2365_LMOf2365_1001	1	1	1	1	1	1	1	1	1	1	0	0	0	10
Lm_F2365_LMOf2365_1002	1	1	1	1	1	1	1	1	1	1	1	1	1	13
Lm_F2365_LMOf2365_1003	1	1	1	1	1	1	1	1	1	1	1	1	1	13
Lm_F2365_LMOf2365_1005	1	1	1	1	1	1	1	1	1	1	1	1	1	13
Lm_F2365_LMOf2365_1006	1	1	1	1	1	1	1	1	1	1	0	0	0	10
Lm_F2365_LMOf2365_1007	1	1	1	1	1	1	1	1	1	1	1	1	1	13
Lm_F2365_LMOf2365_1010	1	1	1	1	1	1	1	1	1	1	1	1	1	13
Lm_F2365_LMOf2365_1011	1	1	1	1	1	1	1	1	1	1	1	1	1	13
Lm_F2365_LMOf2365_1012	1	1	1	1	1	1	1	1	1	1	1	1	1	13
Lm_F2365_LMOf2365_1013	1	1	1	1	1	1	1	1	1	1	1	1	1	13
Lm_F2365_LMOf2365_1014	1	1	1	1	1	1	1	1	1	1	1	1	1	13
Lm_F2365_LMOf2365_1015	1	1	1	1	1	1	1	1	1	1	1	1	1	13
Lm_F2365_LMOf2365_1016	1	1	1	1	1	1	1	1	1	1	1	1	1	13
Lm_F2365_LMOf2365_1018	1	1	1	1	1	1	1	1	1	1	1	1	1	13
Lm_F2365_LMOf2365_1019	1	1	1	1	1	1	1	1	1	1	1	1	1	13
Lm_F2365_LMOf2365_1020	1	1	1	1	1	1	1	1	1	1	1	1	1	13
Lm_F2365_LMOf2365_1021	1	1	1	1	1	1	1	1	1	1	1	1	1	13
Lm_F2365_LMOf2365_1022	1	1	1	0	1	1	1	1	1	1	1	1	1	12
Lm_F2365_LMOf2365_1025	1	1	1	1	1	1	1	1	1	1	1	1	1	13
Lm_F2365_LMOf2365_1026	1	1	1	1	1	1	1	1	1	1	1	1	1	13
Lm_F2365_LMOf2365_1027	1	1	1	1	1	1	1	1	1	1	1	1	1	13
Lm_F2365_LMOf2365_1029	1	1	1	1	1	1	1	1	1	1	1	1	1	13
Lm_F2365_LMOf2365_1030	1	1	1	1	1	1	1	1	1	1	1	1	1	13
Lm_F2365_LMOf2365_1031	1	1	1	1	1	1	1	1	1	1	1	1	1	13
Lm_F2365_LMOf2365_1032	1	1	1	1	1	1	1	1	1	1	1	1	1	13
Lm_F2365_LMOf2365_1033	1	1	1	1	1	1	1	1	1	1	1	1	1	13
Lm_F2365_LMOf2365_1034	1	1	1	1	1	1	1	1	1	1	1	1	1	13
Lm_F2365_LMOf2365_1035	1	1	1	1	1	1	1	1	1	1	1	1	1	13
Lm_F2365_LMOf2365_1036	1	1	1	1	1	1	1	1	1	1	1	1	1	13
Lm_F2365_LMOf2365_1037	1	1	1	1	1	1	1	1	1	1	1	1	1	13
Lm_F2365_LMOf2365_1038	1	1	1	1	1	1	1	1	1	1	1	1	1	13
Lm_F2365_LMOf2365_1039	1	1	1	1	1	1	1	1	1	1	1	1	1	13
Lm_F2365_LMOf2365_1040	1	1	1	1	1	1	1	1	1	1	1	1	1	13
Lm_F2365_LMOf2365_1041	1	1	1	1	1	1	1	1	1	1	1	1	1	13
Lm_F2365_LMOf2365_1042	1	1	1	1	1	1	1	1	1	1	1	1	1	13
Lm_F2365_LMOf2365_1043	1	1	1	1	1	1	1	1	1	1	1	1	1	13
Lm_F2365_LMOf2365_1044	1	1	1	1	1	1	1	1	1	1	1	1	1	13
Lm_F2365_LMOf2365_1045	1	1	1	1	1	1	1	1	1	1	1	1	1	13
Lm_F2365_LMOf2365_1046	1	1	1	1	1	1	1	1	1	1	1	1	1	13
Lm_F2365_LMOf2365_1047	1	1	1	1	1	1	1	1	1	1	1	1	1	13
Lm_F2365_LMOf2365_1048	1	1	1	1	1	1	1	1	1	1	1	1	1	13
Lm_F2365_LMOf2365_1050	1	1	1	1	1	1	1	1	1	1	1	1	1	13
Lm_F2365_LMOf2365_1051	1	1	1	0	0	0	0	0	0	0	0	0	1	4
Lm_F2365_LMOf2365_1052	1	1	1	0	0	0	0	0	0	0	0	0	1	4
Lm_F2365_LMOf2365_1053	1	1	1	0	0	0	0	0	0	0	0	0	1	4
Lm_F2365_LMOf2365_1054	1	1	1	0	0	0	0	0	0	0	0	0	1	4
Lm_F2365_LMOf2365_1056	1	1	1	0	0	0	0	0	0	0	0	0	1	4
Lm_F2365_LMOf2365_1057	1	1	1	0	0	0	0	0	0	0	0	0	1	4
Lm_F2365_LMOf2365_1058	1	1	1	1	1	1	1	1	1	1	1	1	1	13
Lm_F2365_LMOf2365_1071	1	1	1	1	1	1	1	1	1	0	0	0	1	10
Lm_F2365_LMOf2365_1075	1	1	1	1	1	1	1	1	1	1	1	1	1	13
Lm_F2365_LMOf2365_1076	1	1	1	1	1	1	1	1	1	1	1	1	1	13
Lm_F2365_LMOf2365_1077	1	1	1	1	1	1	1	1	1	1	1	1	1	13
Lm_F2365_LMOf2365_1078	1	1	1	1	1	1	1	1	1	1	1	1	1	13
Lm_F2365_LMOf2365_1079	1	1	1	1	1	1	1	1	1	1	1	1	1	13
Lm_F2365_LMOf2365_1080	1	1	1	1	1	1	1	1	1	1	1	1	1	13
Lm_F2365_LMOf2365_1081	1	1	1	1	1	1	1	1	1	1	1	1	1	13
Lm_F2365_LMOf2365_1082	1	1	1	1	1	1	1	1	1	1	1	1	1	13
Lm_F2365_LMOf2365_1083	1	1	1	1	1	1	1	1	1	1	1	1	1	13
Lm_F2365_LMOf2365_1085	1	1	1	1	1	1	0	1	1	1	0	1	0	10
Lm_F2365_LMOf2365_1086	1	1	1	1	1	1	1	1	1	1	1	1	1	13
Lm_F2365_LMOf2365_1087	1	1	1	1	1	1	1	1	1	1	1	1	1	13
Lm_F2365_LMOf2365_1088	1	1	1	1	1	1	1	1	1	1	1	1	1	13
Lm_F2365_LMOf2365_1090	1	1	1	1	1	1	1	1	1	1	1	1	1	13
Lm_F2365_LMOf2365_1091	1	1	1	1	1	1	1	1	1	1	1	1	1	13
Lm_F2365_LMOf2365_1092	1	1	1	1	1	1	1	1	1	1	1	1	1	13
Lm_F2365_LMOf2365_1093	1	1	0	1	1	1	0	1	1	1	0	1	0	9
Lm_F2365_LMOf2365_1094	1	1	0	1	1	1	0	1	1	1	0	0	0	8
Lm_F2365_LMOf2365_1095	1	1	0	1	1	1	0	1	1	1	0	1	0	9
Lm_F2365_LMOf2365_1096	1	1	0	1	1	1	0	1	1	1	0	0	0	8
Lm_F2365_LMOf2365_1097	1	1	0	0	1	1	0	1	1	0	0	0	0	6
Lm_F2365_LMOf2365_1098	1	1	0	0	1	1	0	1	1	0	0	0	0	6
Lm_F2365_LMOf2365_1100	1	1	1	1	1	1	1	1	1	1	1	1	1	13
Lm_F2365_LMOf2365_1101	1	1	1	1	1	1	1	1	1	1	1	1	1	13
Lm_F2365_LMOf2365_1102	1	1	0	1	1	1	1	1	1	1	0	1	1	11
Lm_F2365_LMOf2365_1103	1	1	0	1	1	1	1	1	1	1	0	1	1	11
Lm_F2365_LMOf2365_1104	1	1	1	1	1	1	1	1	1	1	0	1	1	12
Lm_F2365_LMOf2365_1106	1	1	1	1	1	1	1	1	1	1	1	1	1	13
Lm_F2365_LMOf2365_1108	1	1	1	1	1	1	1	1	1	1	1	1	1	13
Lm_F2365_LMOf2365_1109	1	1	1	1	1	1	1	1	1	1	1	1	1	13
Lm_F2365_LMOf2365_1111	1	1	1	0	1	0	0	1	0	0	0	0	0	5
Lm_F2365_LMOf2365_1113	1	1	0	0	0	0	1	1	0	0	0	1	0	5
Lm_F2365_LMOf2365_1114	1	1	0	0	0	0	1	1	0	0	0	1	0	5
Lm_F2365_LMOf2365_1115	1	1	0	0	0	0	1	1	0	0	0	1	0	5
Lm_F2365_LMOf2365_1116	1	1	0	0	0	0	0	0	0	0	0	1	0	3
Lm_F2365_LMOf2365_1117	1	1	0	0	0	0	0	0	0	0	0	1	0	3
Lm_F2365_LMOf2365_1118	1	1	0	0	0	0	0	0	0	0	0	1	0	3
Lm_F2365_LMOf2365_1119	1	1	0	0	0	0	0	0	0	0	0	1	0	3
Lm_F2365_LMOf2365_1120	1	1	1	0	0	0	0	1	0	0	0	0	0	4
Lm_F2365_LMOf2365_1122	1	0	0	0	0	0	0	0	0	0	0	0	0	1
Lm_F2365_LMOf2365_1123	1	0	0	0	0	0	0	0	0	0	0	0	0	1
Lm_F2365_LMOf2365_1125	1	0	0	0	0	0	0	0	1	0	0	0	0	2
Lm_F2365_LMOf2365_1127	1	0	1	0	0	1	1	0	0	0	0	0	0	4
Lm_F2365_LMOf2365_1128	1	0	1	0	0	0	1	0	1	1	1	0	0	6
Lm_F2365_LMOf2365_1129	1	0	1	0	0	0	1	0	1	1	1	0	0	6
Lm_F2365_LMOf2365_1130	1	0	1	0	0	0	1	0	1	1	1	0	0	6
Lm_F2365_LMOf2365_1131	1	1	0	1	1	1	1	1	1	0	0	0	0	8
Lm_F2365_LMOf2365_1132	1	1	1	1	1	1	1	1	1	0	0	0	0	9
Lm_F2365_LMOf2365_1133	1	1	1	0	0	0	1	1	1	0	0	0	0	6
Lm_F2365_LMOf2365_1134	1	1	1	1	1	1	1	1	1	1	0	1	0	11
Lm_F2365_LMOf2365_1135	1	1	1	1	1	1	1	1	1	1	0	0	0	10
Lm_F2365_LMOf2365_1136	1	1	1	1	1	1	1	1	1	1	0	1	0	11
Lm_F2365_LMOf2365_1137	1	1	1	1	1	1	1	1	1	1	1	0	1	12
Lm_F2365_LMOf2365_1138	1	1	1	1	1	1	1	1	1	1	1	0	1	12
Lm_F2365_LMOf2365_1139	1	1	1	1	1	1	0	0	0	0	1	0	1	8
Lm_F2365_LMOf2365_1140	1	1	1	1	1	1	1	0	0	0	1	0	1	9
Lm_F2365_LMOf2365_1141	1	1	1	1	1	1	0	0	0	0	0	0	0	6
Lm_F2365_LMOf2365_1142	1	1	0	1	1	1	1	1	1	1	0	1	0	10
Lm_F2365_LMOf2365_1143	1	1	0	1	1	1	1	1	0	0	0	0	0	7
Lm_F2365_LMOf2365_1144	1	1	1	1	1	1	1	1	1	0	0	0	0	9
Lm_F2365_LMOf2365_1145	1	1	1	1	1	1	1	1	1	1	1	1	1	13
Lm_F2365_LMOf2365_1147	1	1	1	1	1	1	1	1	1	1	1	1	1	13
Lm_F2365_LMOf2365_1148	1	1	1	1	1	1	1	1	1	1	1	1	1	13
Lm_F2365_LMOf2365_1149	1	1	1	1	1	1	1	1	1	1	1	1	1	13
Lm_F2365_LMOf2365_1150	1	1	1	1	1	1	1	1	1	1	1	1	1	13
Lm_F2365_LMOf2365_1153	1	1	1	1	1	1	1	1	1	1	1	1	1	13
Lm_F2365_LMOf2365_1157	1	1	1	1	1	1	1	1	1	1	1	1	1	13
Lm_F2365_LMOf2365_1165	1	1	1	1	1	1	1	1	1	1	1	1	1	13
Lm_F2365_LMOf2365_1166	1	1	1	1	1	1	1	1	1	1	1	1	1	13
Lm_F2365_LMOf2365_1168	1	1	1	1	1	1	1	1	1	1	1	1	1	13
Lm_F2365_LMOf2365_1172	1	1	1	1	1	1	1	1	1	1	1	1	1	13
Lm_F2365_LMOf2365_1176	1	1	1	1	1	1	1	1	1	1	1	1	1	13
Lm_F2365_LMOf2365_1177	1	1	1	1	1	1	1	1	1	1	1	1	1	13
Lm_F2365_LMOf2365_1178	1	1	1	1	1	1	1	1	1	1	1	1	1	13
Lm_F2365_LMOf2365_1181	1	1	1	1	1	1	1	1	1	1	1	1	1	13
Lm_F2365_LMOf2365_1182	1	1	1	1	1	1	1	1	1	1	1	1	1	13
Lm_F2365_LMOf2365_1183	1	1	1	1	1	1	1	1	1	1	1	1	1	13
Lm_F2365_LMOf2365_1188	1	1	1	1	1	1	1	1	1	1	1	1	1	13
Lm_F2365_LMOf2365_1189	1	1	1	1	1	1	1	1	1	1	1	1	1	13
Lm_F2365_LMOf2365_1191	1	1	1	1	1	1	1	1	1	1	1	1	1	13
Lm_F2365_LMOf2365_1192	1	1	1	1	1	1	1	1	1	1	1	1	1	13
Lm_F2365_LMOf2365_1193	1	1	1	1	1	1	1	1	1	1	1	1	1	13
Lm_F2365_LMOf2365_1194	1	1	1	1	1	1	1	1	1	1	1	1	1	13
Lm_F2365_LMOf2365_1195	1	1	1	1	1	1	1	1	1	1	1	1	1	13
Lm_F2365_LMOf2365_1196	1	1	1	1	1	1	1	1	1	1	1	1	1	13
Lm_F2365_LMOf2365_1197	1	1	1	1	1	1	1	1	1	1	1	1	1	13
Lm_F2365_LMOf2365_1198	1	1	1	1	1	1	1	1	1	1	1	1	1	13
Lm_F2365_LMOf2365_1199	1	1	1	1	1	1	1	1	1	1	1	1	1	13
Lm_F2365_LMOf2365_1201	1	1	1	1	1	1	1	1	1	1	1	1	1	13
Lm_F2365_LMOf2365_1210	1	1	1	1	1	1	1	1	1	1	1	1	1	13
Lm_F2365_LMOf2365_1214	1	1	1	1	1	1	1	1	1	1	1	1	1	13
Lm_F2365_LMOf2365_1216	1	1	1	1	1	1	1	1	1	1	1	1	1	13
Lm_F2365_LMOf2365_1218	1	1	1	1	1	1	1	1	1	1	1	1	1	13
Lm_F2365_LMOf2365_1219	1	1	1	1	1	1	1	1	1	1	1	1	1	13
Lm_F2365_LMOf2365_1220	1	1	1	1	1	1	1	1	1	1	1	1	1	13
Lm_F2365_LMOf2365_1221	1	1	1	1	1	1	1	1	1	0	1	1	1	12
Lm_F2365_LMOf2365_1222	1	1	1	0	0	0	1	1	1	0	1	1	1	9
Lm_F2365_LMOf2365_1223	1	1	1	0	0	0	0	0	1	0	1	1	1	7
Lm_F2365_LMOf2365_1224	1	1	1	1	1	1	1	1	1	1	1	1	1	13
Lm_F2365_LMOf2365_1225	1	1	1	1	1	1	1	1	1	1	1	1	1	13
Lm_F2365_LMOf2365_1226	1	1	1	1	1	1	1	1	1	1	1	1	1	13
Lm_F2365_LMOf2365_1227	1	1	1	1	1	1	1	1	1	1	1	1	1	13
Lm_F2365_LMOf2365_1228	1	1	1	1	1	1	1	1	1	0	1	1	1	12
Lm_F2365_LMOf2365_1229	1	1	1	1	1	1	1	1	1	1	1	1	1	13
Lm_F2365_LMOf2365_1232	1	1	1	1	1	1	1	1	1	1	1	1	1	13
Lm_F2365_LMOf2365_1233	1	1	1	1	1	1	1	1	1	1	1	1	1	13
Lm_F2365_LMOf2365_1234	1	1	1	1	1	1	1	1	1	1	1	1	1	13
Lm_F2365_LMOf2365_1235	1	1	1	1	1	1	1	1	1	1	1	1	1	13
Lm_F2365_LMOf2365_1237	1	1	1	1	1	1	1	1	1	1	1	1	1	13
Lm_F2365_LMOf2365_1238	1	1	1	1	1	1	1	1	1	1	1	1	1	13
Lm_F2365_LMOf2365_1239	1	1	1	1	1	1	1	1	1	1	1	1	1	13
Lm_F2365_LMOf2365_1240	1	1	1	1	1	1	1	1	1	1	1	1	1	13
Lm_F2365_LMOf2365_1244	1	1	1	1	1	1	1	1	1	1	1	1	1	13
Lm_F2365_LMOf2365_1245	1	1	1	1	1	1	1	1	1	1	1	1	1	13
Lm_F2365_LMOf2365_1248	1	1	1	1	1	1	1	1	1	1	1	1	1	13
Lm_F2365_LMOf2365_1249	1	1	1	1	1	1	1	1	1	1	1	1	1	13
Lm_F2365_LMOf2365_1252	1	1	0	0	0	0	0	0	0	0	0	0	0	2
Lm_F2365_LMOf2365_1253	1	1	0	1	1	1	1	1	0	0	0	0	0	7
Lm_F2365_LMOf2365_1254	1	1	0	1	0	1	1	1	1	0	0	0	1	8
Lm_F2365_LMOf2365_1255	1	1	1	1	1	1	1	1	1	1	0	0	0	10
Lm_F2365_LMOf2365_1256	1	1	1	1	1	1	1	1	1	1	1	1	1	13
Lm_F2365_LMOf2365_1257	1	1	1	1	1	1	1	1	1	1	1	1	1	13
Lm_F2365_LMOf2365_1258	1	1	1	1	1	1	1	1	1	1	1	1	1	13
Lm_F2365_LMOf2365_1259	1	1	1	1	1	1	1	1	1	1	1	1	1	13
Lm_F2365_LMOf2365_1261	1	1	1	1	1	1	1	1	0	1	1	1	1	12
Lm_F2365_LMOf2365_1262	1	1	1	1	1	1	1	1	1	1	1	1	1	13
Lm_F2365_LMOf2365_1263	1	1	1	1	1	1	1	1	1	1	1	1	1	13
Lm_F2365_LMOf2365_1264	1	1	1	1	1	1	1	1	1	1	1	1	1	13
Lm_F2365_LMOf2365_1265	1	1	1	1	1	1	1	1	1	1	1	1	1	13
Lm_F2365_LMOf2365_1266	1	0	0	0	1	1	1	1	0	0	1	1	1	8
Lm_F2365_LMOf2365_1267	1	1	1	1	1	1	1	1	1	1	1	1	1	13
Lm_F2365_LMOf2365_1273	1	1	1	1	1	1	0	1	1	1	0	0	1	10
Lm_F2365_LMOf2365_1274	1	1	1	1	1	1	1	1	1	1	1	1	1	13
Lm_F2365_LMOf2365_1275	1	1	1	1	1	1	1	1	1	1	1	1	1	13
Lm_F2365_LMOf2365_1278	1	1	1	1	1	1	1	1	1	1	1	1	1	13
Lm_F2365_LMOf2365_1279	1	1	1	1	1	1	1	1	1	1	1	1	1	13
Lm_F2365_LMOf2365_1281	1	1	1	1	1	1	1	1	1	0	0	1	0	10
Lm_F2365_LMOf2365_1282	1	1	1	1	1	1	1	1	1	0	0	0	0	9
Lm_F2365_LMOf2365_1283	1	1	1	1	1	1	1	1	1	1	1	1	1	13
Lm_F2365_LMOf2365_1287	1	1	1	1	1	1	1	1	1	1	1	1	1	13
Lm_F2365_LMOf2365_1288	1	1	1	1	1	1	1	1	1	1	1	1	1	13
Lm_F2365_LMOf2365_1289	1	1	1	1	1	1	1	1	1	1	1	1	1	13
Lm_F2365_LMOf2365_1290	1	1	1	1	1	1	1	1	1	1	1	1	1	13
Lm_F2365_LMOf2365_1292	1	1	1	1	1	1	1	1	1	1	1	1	1	13
Lm_F2365_LMOf2365_1298	1	1	1	1	1	1	1	1	1	1	1	1	1	13
Lm_F2365_LMOf2365_1299	1	1	1	1	1	1	1	1	1	1	1	1	1	13
Lm_F2365_LMOf2365_1300	1	1	1	1	1	1	1	1	1	1	1	1	1	13
Lm_F2365_LMOf2365_1301	1	1	1	1	1	1	1	1	1	1	1	1	1	13
Lm_F2365_LMOf2365_1302	1	1	1	1	1	1	1	1	1	1	1	1	1	13
Lm_F2365_LMOf2365_1303	1	1	1	1	1	1	1	1	1	1	1	1	1	13
Lm_F2365_LMOf2365_1307	1	1	1	1	1	1	0	0	0	0	0	0	0	6
Lm_F2365_LMOf2365_1308	1	1	1	1	1	1	1	1	1	1	1	1	1	13
Lm_F2365_LMOf2365_1309	1	1	1	1	1	1	1	1	1	1	1	1	1	13
Lm_F2365_LMOf2365_1313	1	1	1	1	1	1	1	1	1	1	1	1	1	13
Lm_F2365_LMOf2365_1314	1	1	1	1	1	1	1	1	1	1	1	1	1	13
Lm_F2365_LMOf2365_1319	1	1	1	1	1	1	1	1	1	1	1	1	1	13
Lm_F2365_LMOf2365_1321	1	1	1	1	1	1	1	1	1	1	1	1	1	13
Lm_F2365_LMOf2365_1322	1	1	1	1	1	1	1	1	1	1	1	1	1	13
Lm_F2365_LMOf2365_1324	1	1	1	1	1	1	1	1	1	1	1	1	1	13
Lm_F2365_LMOf2365_1325	1	1	1	1	1	1	1	1	1	1	1	1	1	13
Lm_F2365_LMOf2365_1326	1	1	1	1	1	1	1	1	1	1	1	1	1	13
Lm_F2365_LMOf2365_1327	1	1	1	1	1	1	1	1	1	1	1	1	1	13
Lm_F2365_LMOf2365_1328	1	1	1	1	1	1	1	1	1	1	1	1	1	13
Lm_F2365_LMOf2365_1329	1	1	1	1	1	1	1	1	1	1	1	1	1	13
Lm_F2365_LMOf2365_1335	1	1	1	1	1	1	1	1	1	1	1	1	1	13
Lm_F2365_LMOf2365_1338	1	1	1	1	1	1	1	1	1	1	1	1	1	13
Lm_F2365_LMOf2365_1340	1	1	1	1	1	1	1	1	1	1	1	1	1	13
Lm_F2365_LMOf2365_1341	1	1	1	1	1	1	1	1	1	1	1	1	1	13
Lm_F2365_LMOf2365_1343	1	1	1	1	1	1	1	1	1	1	1	1	1	13
Lm_F2365_LMOf2365_1349	1	1	1	1	1	1	1	1	1	1	1	1	1	13
Lm_F2365_LMOf2365_1350	1	1	1	1	1	1	1	1	1	1	1	1	1	13
Lm_F2365_LMOf2365_1351	1	1	1	1	1	1	1	1	1	1	1	1	1	13
Lm_F2365_LMOf2365_1353	1	1	1	1	1	1	1	1	1	1	1	1	1	13
Lm_F2365_LMOf2365_1354	1	1	1	1	1	1	1	1	1	1	1	1	1	13
Lm_F2365_LMOf2365_1357	1	1	1	1	1	1	1	1	1	1	1	1	1	13
Lm_F2365_LMOf2365_1358	1	1	1	1	1	1	0	1	1	1	0	0	0	9
Lm_F2365_LMOf2365_1359	1	1	1	1	1	1	1	1	1	1	1	1	0	12
Lm_F2365_LMOf2365_1360	1	1	1	0	1	1	1	1	1	1	1	1	1	12
Lm_F2365_LMOf2365_1361	1	1	1	1	1	1	1	1	1	1	0	0	0	10
Lm_F2365_LMOf2365_1362	1	1	1	1	1	1	1	1	1	1	1	1	1	13
Lm_F2365_LMOf2365_1363	1	1	1	1	1	1	1	1	1	1	1	1	1	13
Lm_F2365_LMOf2365_1364	1	1	1	1	1	1	1	1	1	1	1	1	1	13
Lm_F2365_LMOf2365_1368	1	1	1	1	1	1	1	1	1	1	1	1	1	13
Lm_F2365_LMOf2365_1369	1	1	1	1	1	1	1	1	1	1	1	1	1	13
Lm_F2365_LMOf2365_1370	1	1	1	1	1	1	1	1	1	1	1	1	1	13
Lm_F2365_LMOf2365_1371	1	1	1	1	1	1	1	1	1	1	1	1	1	13
Lm_F2365_LMOf2365_1375	1	1	1	1	1	1	1	1	1	1	1	1	1	13
Lm_F2365_LMOf2365_1380	1	1	1	1	1	1	1	1	1	1	1	1	1	13
Lm_F2365_LMOf2365_1383	1	1	1	1	1	1	1	1	1	1	1	1	1	13
Lm_F2365_LMOf2365_1386	1	1	1	1	1	1	1	1	1	1	1	1	1	13
Lm_F2365_LMOf2365_1387	1	1	1	1	1	1	1	1	1	1	1	1	1	13
Lm_F2365_LMOf2365_1388	1	1	1	1	1	1	1	1	1	1	1	1	1	13
Lm_F2365_LMOf2365_1389	1	1	1	1	1	1	1	1	1	1	1	1	1	13
Lm_F2365_LMOf2365_1390	1	1	1	1	1	1	1	1	1	1	1	1	1	13
Lm_F2365_LMOf2365_1391	1	1	1	1	1	1	1	1	1	1	1	1	1	13
Lm_F2365_LMOf2365_1393	1	1	1	1	1	1	1	1	1	1	1	1	1	13
Lm_F2365_LMOf2365_1396	1	1	1	1	1	1	1	1	1	1	1	1	1	13
Lm_F2365_LMOf2365_1397	1	1	1	1	1	1	1	1	1	1	1	1	1	13
Lm_F2365_LMOf2365_1398	1	1	1	1	1	1	1	1	1	1	1	1	1	13
Lm_F2365_LMOf2365_1399	1	1	1	1	1	1	1	1	1	1	1	1	1	13
Lm_F2365_LMOf2365_1400	1	1	1	1	1	1	1	1	1	1	1	1	1	13
Lm_F2365_LMOf2365_1401	1	1	1	1	1	1	1	1	1	1	1	1	1	13
Lm_F2365_LMOf2365_1403	1	1	1	1	1	1	1	1	1	1	1	1	1	13
Lm_F2365_LMOf2365_1404	1	1	1	1	1	1	1	1	1	1	1	1	1	13
Lm_F2365_LMOf2365_1405	1	1	1	1	1	1	1	1	1	1	1	1	1	13
Lm_F2365_LMOf2365_1406	1	1	1	1	1	1	1	1	1	1	1	1	1	13
Lm_F2365_LMOf2365_1407	1	1	1	1	1	1	1	1	1	1	1	1	1	13
Lm_F2365_LMOf2365_1408	1	1	1	1	1	1	1	1	1	1	1	1	1	13
Lm_F2365_LMOf2365_1409	1	1	1	1	1	1	1	1	1	1	1	1	1	13
Lm_F2365_LMOf2365_1410	1	1	1	1	1	1	1	1	1	1	1	1	1	13
Lm_F2365_LMOf2365_1411	1	1	1	1	1	1	1	1	1	1	1	1	1	13
Lm_F2365_LMOf2365_1412	1	1	1	1	1	1	1	1	1	1	1	1	1	13
Lm_F2365_LMOf2365_1413	1	1	1	1	1	1	1	1	1	1	1	1	1	13
Lm_F2365_LMOf2365_1414	1	1	1	1	1	1	1	1	1	1	1	1	1	13
Lm_F2365_LMOf2365_1416	1	1	1	1	1	1	1	1	1	1	1	1	1	13
Lm_F2365_LMOf2365_1418	1	1	1	1	1	1	1	1	1	1	1	1	1	13
Lm_F2365_LMOf2365_1419	1	1	1	1	1	1	1	1	1	1	1	1	1	13
Lm_F2365_LMOf2365_1420	1	1	1	1	1	1	1	1	1	1	1	1	1	13
Lm_F2365_LMOf2365_1421	1	1	1	1	1	1	1	1	1	1	1	1	1	13
Lm_F2365_LMOf2365_1427	1	1	1	1	1	1	1	1	1	1	1	1	1	13
Lm_F2365_LMOf2365_1428	1	1	1	1	1	1	1	1	1	1	1	1	1	13
Lm_F2365_LMOf2365_1429	1	1	1	1	1	1	0	0	1	1	0	0	0	8
Lm_F2365_LMOf2365_1430	1	1	1	1	1	1	1	1	1	0	1	1	1	12
Lm_F2365_LMOf2365_1432	1	1	1	1	1	1	0	0	0	1	0	0	1	8
Lm_F2365_LMOf2365_1433	1	1	1	1	1	1	1	1	1	1	1	1	1	13
Lm_F2365_LMOf2365_1435	1	1	1	1	1	1	1	1	1	1	1	1	1	13
Lm_F2365_LMOf2365_1436	1	1	1	1	1	1	1	1	1	1	1	1	1	13
Lm_F2365_LMOf2365_1437	1	1	1	1	1	1	1	1	1	1	1	1	1	13
Lm_F2365_LMOf2365_1438	1	1	1	1	1	1	1	1	1	1	1	1	1	13
Lm_F2365_LMOf2365_1440	1	1	1	1	1	1	1	1	1	1	1	1	1	13
Lm_F2365_LMOf2365_1441	1	1	1	1	1	1	1	1	1	1	1	1	1	13
Lm_F2365_LMOf2365_1442	1	1	1	1	1	1	1	1	1	1	1	1	1	13
Lm_F2365_LMOf2365_1443	1	1	1	1	1	1	1	1	1	1	1	1	1	13
Lm_F2365_LMOf2365_1448	1	1	1	1	1	1	1	1	1	1	1	1	1	13
Lm_F2365_LMOf2365_1449	1	1	1	1	1	1	1	1	1	1	1	1	1	13
Lm_F2365_LMOf2365_1450	1	1	1	1	1	1	1	1	1	1	1	1	1	13
Lm_F2365_LMOf2365_1451	1	1	1	1	1	1	1	1	1	1	1	1	1	13
Lm_F2365_LMOf2365_1452	1	1	1	1	1	1	1	1	1	1	1	1	1	13
Lm_F2365_LMOf2365_1453	1	1	1	1	1	1	1	1	1	1	1	1	1	13
Lm_F2365_LMOf2365_1455	1	1	1	1	1	1	1	1	1	1	1	1	1	13
Lm_F2365_LMOf2365_1457	1	1	1	1	1	1	1	1	1	1	1	1	1	13
Lm_F2365_LMOf2365_1459	1	1	1	1	1	1	1	1	1	1	1	1	1	13
Lm_F2365_LMOf2365_1461	1	1	1	1	1	1	1	1	1	1	1	1	1	13
Lm_F2365_LMOf2365_1462	1	1	1	1	1	1	1	1	1	1	1	1	1	13
Lm_F2365_LMOf2365_1469	1	1	1	1	1	1	1	1	1	1	1	1	1	13
Lm_F2365_LMOf2365_1471	1	1	1	1	1	1	1	1	1	1	1	1	1	13
Lm_F2365_LMOf2365_1472	1	1	1	1	1	1	1	1	1	1	1	1	1	13
Lm_F2365_LMOf2365_1475	1	1	1	1	1	1	1	1	1	1	1	1	1	13
Lm_F2365_LMOf2365_1476	1	1	1	1	1	1	1	1	1	1	1	1	1	13
Lm_F2365_LMOf2365_1480	1	1	1	1	1	1	1	1	1	1	0	0	0	10
Lm_F2365_LMOf2365_1484	1	1	1	1	1	1	1	1	1	1	1	1	1	13
Lm_F2365_LMOf2365_1485	1	1	1	1	1	1	1	1	1	1	1	1	1	13
Lm_F2365_LMOf2365_1486	1	1	1	1	1	1	1	1	1	1	1	1	1	13
Lm_F2365_LMOf2365_1487	1	1	1	1	1	1	1	1	1	1	1	1	1	13
Lm_F2365_LMOf2365_1489	1	1	1	1	1	1	1	1	1	1	1	1	1	13
Lm_F2365_LMOf2365_1495	1	1	1	1	1	1	1	1	1	1	1	1	1	13
Lm_F2365_LMOf2365_1496	1	1	1	1	1	1	0	0	0	0	0	0	1	7
Lm_F2365_LMOf2365_1497	1	1	1	1	1	1	0	0	0	0	0	0	1	7
Lm_F2365_LMOf2365_1500	1	1	1	1	1	1	1	1	1	1	1	1	1	13
Lm_F2365_LMOf2365_1501	1	1	1	1	1	1	1	1	1	1	1	1	1	13
Lm_F2365_LMOf2365_1502	1	1	1	1	1	1	1	1	1	1	1	1	1	13
Lm_F2365_LMOf2365_1503	1	1	1	1	1	1	1	1	1	1	1	1	1	13
Lm_F2365_LMOf2365_1504	1	1	1	1	1	1	1	1	1	1	1	1	1	13
Lm_F2365_LMOf2365_1505	1	1	1	1	1	1	1	1	1	1	1	1	1	13
Lm_F2365_LMOf2365_1506	1	1	1	1	1	1	1	1	1	1	1	1	1	13
Lm_F2365_LMOf2365_1508	1	1	1	1	1	1	1	1	1	1	1	1	1	13
Lm_F2365_LMOf2365_1510	1	1	1	1	1	1	1	1	1	1	1	1	1	13
Lm_F2365_LMOf2365_1511	1	1	1	1	1	1	1	1	1	1	1	1	1	13
Lm_F2365_LMOf2365_1512	1	1	1	1	1	1	1	1	1	1	1	1	1	13
Lm_F2365_LMOf2365_1513	1	1	1	1	1	1	1	1	1	1	1	1	1	13
Lm_F2365_LMOf2365_1514	1	1	1	1	1	1	1	1	1	1	1	1	1	13
Lm_F2365_LMOf2365_1515	1	1	1	1	1	1	1	1	1	1	1	1	1	13
Lm_F2365_LMOf2365_1517	1	1	1	1	1	1	1	1	1	1	1	1	1	13
Lm_F2365_LMOf2365_1518	1	1	1	1	1	1	1	1	1	1	1	1	1	13
Lm_F2365_LMOf2365_1519	1	1	1	1	1	1	1	1	1	1	1	1	1	13
Lm_F2365_LMOf2365_1520	1	1	1	1	1	1	1	1	1	1	1	1	1	13
Lm_F2365_LMOf2365_1521	1	1	1	1	1	1	1	1	1	1	1	1	1	13
Lm_F2365_LMOf2365_1522	1	1	1	1	1	1	1	1	1	1	1	1	1	13
Lm_F2365_LMOf2365_1524	1	1	1	1	1	1	1	1	1	1	1	1	1	13
Lm_F2365_LMOf2365_1525	1	1	1	1	1	1	1	1	1	1	1	1	1	13
Lm_F2365_LMOf2365_1526	1	1	1	1	1	1	1	1	1	1	1	1	1	13
Lm_F2365_LMOf2365_1527	1	1	1	1	1	1	1	1	1	1	1	1	1	13
Lm_F2365_LMOf2365_1528	1	1	1	1	1	1	1	1	1	1	1	1	1	13
Lm_F2365_LMOf2365_1529	1	1	1	1	1	1	1	1	1	1	1	1	1	13
Lm_F2365_LMOf2365_1530	1	1	1	1	1	1	1	1	1	1	1	1	1	13
Lm_F2365_LMOf2365_1532	1	1	1	1	1	1	1	1	1	1	1	1	1	13
Lm_F2365_LMOf2365_1533	1	1	1	1	1	1	1	1	1	1	1	1	1	13
Lm_F2365_LMOf2365_1534	1	1	1	1	1	1	1	1	1	1	1	1	1	13
Lm_F2365_LMOf2365_1535	1	1	1	1	1	1	1	1	1	1	1	1	1	13
Lm_F2365_LMOf2365_1536	1	1	1	1	1	1	1	1	1	1	1	1	1	13
Lm_F2365_LMOf2365_1537	1	1	1	1	1	1	1	1	1	1	1	1	1	13
Lm_F2365_LMOf2365_1545	1	1	1	1	1	1	1	1	1	1	1	1	1	13
Lm_F2365_LMOf2365_1547	1	1	1	1	1	1	1	1	1	1	1	1	1	13
Lm_F2365_LMOf2365_1554	1	1	1	1	1	1	1	1	1	1	1	1	1	13
Lm_F2365_LMOf2365_1556	1	1	1	1	1	1	1	1	1	1	1	1	1	13
Lm_F2365_LMOf2365_1560	1	1	1	1	1	1	1	1	1	1	1	1	1	13
Lm_F2365_LMOf2365_1562	1	1	1	1	1	1	1	1	1	1	1	1	1	13
Lm_F2365_LMOf2365_1570	1	1	1	1	1	1	1	1	1	1	1	1	1	13
Lm_F2365_LMOf2365_1579	1	1	1	1	1	1	1	1	1	1	1	1	1	13
Lm_F2365_LMOf2365_1583	1	1	1	1	1	1	1	1	1	1	1	1	1	13
Lm_F2365_LMOf2365_1584	1	1	1	1	1	1	1	1	1	1	1	1	1	13
Lm_F2365_LMOf2365_1589	1	1	1	1	1	1	1	1	1	1	1	1	1	13
Lm_F2365_LMOf2365_1590	1	1	1	1	1	1	1	1	1	1	1	1	1	13
Lm_F2365_LMOf2365_1591	1	1	1	1	1	1	1	1	1	1	1	1	1	13
Lm_F2365_LMOf2365_1597	1	1	1	1	1	1	1	1	1	1	1	1	1	13
Lm_F2365_LMOf2365_1598	1	1	1	1	1	1	1	1	1	1	1	1	1	13
Lm_F2365_LMOf2365_1599	1	1	1	1	1	1	1	1	1	1	1	1	1	13
Lm_F2365_LMOf2365_1602	1	1	1	1	1	1	1	1	1	1	1	1	1	13
Lm_F2365_LMOf2365_1604	1	1	1	1	1	1	1	1	1	1	1	1	1	13
Lm_F2365_LMOf2365_1605	1	1	1	1	1	1	1	1	1	1	1	1	1	13
Lm_F2365_LMOf2365_1606	1	1	1	1	1	1	1	1	1	1	1	1	1	13
Lm_F2365_LMOf2365_1607	1	1	1	1	1	1	1	1	1	1	1	1	1	13
Lm_F2365_LMOf2365_1608	1	1	1	1	1	1	1	1	1	1	1	1	1	13
Lm_F2365_LMOf2365_1615	1	1	1	1	1	1	1	1	1	1	1	1	1	13
Lm_F2365_LMOf2365_1617	1	1	1	1	1	1	1	1	1	1	1	1	1	13
Lm_F2365_LMOf2365_1621	1	1	1	1	1	1	1	1	1	1	1	1	1	13
Lm_F2365_LMOf2365_1622	1	1	1	1	1	1	1	1	1	1	1	1	1	13
Lm_F2365_LMOf2365_1623	1	1	1	1	1	1	1	1	1	1	1	1	1	13
Lm_F2365_LMOf2365_1624	1	1	1	1	1	1	1	1	1	1	1	1	1	13
Lm_F2365_LMOf2365_1625	1	1	1	1	1	1	1	1	1	1	1	1	1	13
Lm_F2365_LMOf2365_1628	1	1	1	1	1	1	1	1	1	1	1	1	1	13
Lm_F2365_LMOf2365_1629	1	1	1	1	1	1	1	1	1	1	1	1	1	13
Lm_F2365_LMOf2365_1630	1	1	1	1	1	1	1	1	1	1	1	1	1	13
Lm_F2365_LMOf2365_1631	1	1	1	1	1	1	1	1	1	1	1	1	1	13
Lm_F2365_LMOf2365_1633	1	1	1	1	1	1	1	1	1	1	1	1	1	13
Lm_F2365_LMOf2365_1634	1	1	1	1	1	1	1	1	1	1	1	1	1	13
Lm_F2365_LMOf2365_1635	1	1	1	1	1	1	1	1	1	1	1	1	1	13
Lm_F2365_LMOf2365_1636	1	1	1	1	1	1	1	1	1	1	1	1	1	13
Lm_F2365_LMOf2365_1638	1	1	1	1	1	1	1	1	1	1	1	1	1	13
Lm_F2365_LMOf2365_1640	1	1	1	1	1	1	1	1	1	1	1	1	1	13
Lm_F2365_LMOf2365_1642	1	1	1	1	1	1	1	1	1	1	1	1	1	13
Lm_F2365_LMOf2365_1643	1	1	1	1	1	1	1	1	1	1	1	1	1	13
Lm_F2365_LMOf2365_1644	1	1	1	1	1	1	1	1	1	1	1	1	1	13
Lm_F2365_LMOf2365_1645	1	1	1	1	1	1	1	1	1	1	1	1	1	13
Lm_F2365_LMOf2365_1646	1	1	1	1	1	1	1	1	1	1	1	1	1	13
Lm_F2365_LMOf2365_1647	1	1	1	1	1	1	1	1	1	1	1	1	1	13
Lm_F2365_LMOf2365_1648	1	1	1	1	1	1	1	1	1	1	1	1	1	13
Lm_F2365_LMOf2365_1652	1	1	1	1	1	1	1	1	1	1	1	1	1	13
Lm_F2365_LMOf2365_1657	1	1	1	1	1	1	1	1	1	1	1	1	1	13
Lm_F2365_LMOf2365_1658	1	1	1	1	1	1	1	1	1	1	1	1	1	13
Lm_F2365_LMOf2365_1659	1	1	1	1	1	1	1	1	1	1	1	1	1	13
Lm_F2365_LMOf2365_1660	1	1	1	1	1	1	1	1	1	1	1	1	1	13
Lm_F2365_LMOf2365_1663	1	1	1	1	1	1	1	1	1	1	1	1	1	13
Lm_F2365_LMOf2365_1664	1	1	1	1	1	1	1	1	1	1	1	1	1	13
Lm_F2365_LMOf2365_1665	1	1	1	1	1	1	1	1	1	1	1	1	1	13
Lm_F2365_LMOf2365_1666	1	1	1	1	1	1	1	1	1	1	1	1	1	13
Lm_F2365_LMOf2365_1667	1	1	1	1	1	1	1	1	1	1	1	1	1	13
Lm_F2365_LMOf2365_1668	1	1	1	1	1	1	1	1	1	1	1	1	1	13
Lm_F2365_LMOf2365_1669	1	1	1	1	1	1	1	1	1	1	1	1	1	13
Lm_F2365_LMOf2365_1670	1	1	1	1	1	1	1	1	1	1	1	1	1	13
Lm_F2365_LMOf2365_1671	1	1	1	1	1	1	1	1	1	1	1	1	1	13
Lm_F2365_LMOf2365_1672	1	1	1	1	1	1	1	1	1	1	1	1	1	13
Lm_F2365_LMOf2365_1673	1	1	1	1	1	1	1	1	1	1	1	1	1	13
Lm_F2365_LMOf2365_1674	1	1	1	1	1	1	1	1	1	1	1	1	1	13
Lm_F2365_LMOf2365_1676	1	1	1	0	0	1	0	1	1	0	0	0	0	6
Lm_F2365_LMOf2365_1677	1	1	1	0	0	0	0	0	0	0	0	0	0	3
Lm_F2365_LMOf2365_1681	1	1	0	0	0	0	0	0	0	1	1	1	1	6
Lm_F2365_LMOf2365_1682	1	1	0	0	0	0	0	0	0	1	1	1	1	6
Lm_F2365_LMOf2365_1683	1	1	0	0	0	0	0	0	0	1	1	1	1	6
Lm_F2365_LMOf2365_1685	1	1	1	1	1	1	1	1	1	1	1	1	1	13
Lm_F2365_LMOf2365_1686	1	1	1	1	1	1	1	1	1	1	1	1	1	13
Lm_F2365_LMOf2365_1689	1	1	1	1	1	1	1	1	1	1	1	1	1	13
Lm_F2365_LMOf2365_1690	1	1	1	0	0	0	0	0	0	0	1	1	1	6
Lm_F2365_LMOf2365_1691	1	1	1	1	1	1	1	1	1	1	1	1	1	13
Lm_F2365_LMOf2365_1692	1	1	1	1	1	1	1	1	1	1	1	1	1	13
Lm_F2365_LMOf2365_1693	1	1	1	1	1	1	1	1	1	1	1	1	1	13
Lm_F2365_LMOf2365_1694	1	1	1	1	1	1	1	1	1	0	1	1	1	12
Lm_F2365_LMOf2365_1695	1	1	1	1	1	1	1	1	1	1	1	1	1	13
Lm_F2365_LMOf2365_1698	1	1	1	1	1	1	1	1	1	1	1	1	1	13
Lm_F2365_LMOf2365_1702	1	1	1	1	1	1	1	1	1	1	1	1	1	13
Lm_F2365_LMOf2365_1703	1	1	1	1	1	1	1	1	1	1	1	1	1	13
Lm_F2365_LMOf2365_1704	1	1	1	1	1	1	1	1	1	1	1	1	1	13
Lm_F2365_LMOf2365_1706	1	1	1	1	1	1	1	1	1	1	1	1	1	13
Lm_F2365_LMOf2365_1707	1	1	1	1	1	1	1	1	1	1	1	1	1	13
Lm_F2365_LMOf2365_1708	1	1	1	1	1	1	1	1	1	1	1	1	1	13
Lm_F2365_LMOf2365_1710	1	1	1	1	1	1	1	1	1	1	1	1	1	13
Lm_F2365_LMOf2365_1711	1	1	1	1	1	1	1	1	1	1	1	1	1	13
Lm_F2365_LMOf2365_1712	1	1	1	1	1	1	1	1	1	1	1	1	1	13
Lm_F2365_LMOf2365_1714	1	1	1	1	1	1	1	1	1	1	1	1	1	13
Lm_F2365_LMOf2365_1715	1	1	1	1	1	1	1	1	1	1	1	1	1	13
Lm_F2365_LMOf2365_1716	1	1	1	1	1	1	1	1	1	1	1	1	1	13
Lm_F2365_LMOf2365_1717	1	1	1	1	1	1	1	1	1	1	1	1	1	13
Lm_F2365_LMOf2365_1718	1	1	1	1	1	1	1	1	1	1	1	1	1	13
Lm_F2365_LMOf2365_1719	1	1	1	1	1	1	1	1	1	1	1	1	1	13
Lm_F2365_LMOf2365_1720	1	1	1	1	1	1	1	1	1	1	1	1	1	13
Lm_F2365_LMOf2365_1721	1	1	1	1	1	1	1	1	1	1	1	1	1	13
Lm_F2365_LMOf2365_1722	1	1	1	1	1	1	1	1	1	1	1	1	1	13
Lm_F2365_LMOf2365_1723	1	1	1	1	1	1	1	1	1	1	1	1	1	13
Lm_F2365_LMOf2365_1725	1	1	1	1	1	1	1	1	1	1	1	1	1	13
Lm_F2365_LMOf2365_1726	1	1	1	1	1	1	1	1	1	1	0	0	1	11
Lm_F2365_LMOf2365_1727	1	1	1	1	1	1	1	1	1	1	1	1	1	13
Lm_F2365_LMOf2365_1728	1	1	1	1	1	1	1	1	1	1	1	1	1	13
Lm_F2365_LMOf2365_1729	1	1	1	1	1	1	1	1	1	1	1	1	1	13
Lm_F2365_LMOf2365_1732	1	1	1	1	1	1	1	1	1	1	1	1	1	13
Lm_F2365_LMOf2365_1734	1	1	1	1	1	1	1	1	1	1	1	1	1	13
Lm_F2365_LMOf2365_1735	1	1	1	1	1	1	1	1	1	1	1	1	1	13
Lm_F2365_LMOf2365_1736	1	1	1	1	1	1	1	1	1	1	1	1	1	13
Lm_F2365_LMOf2365_1738	1	1	1	1	1	1	1	1	1	1	1	1	1	13
Lm_F2365_LMOf2365_1739	1	1	1	1	1	1	1	0	0	1	0	0	0	8
Lm_F2365_LMOf2365_1740	1	1	1	1	1	1	1	1	1	0	0	0	0	9
Lm_F2365_LMOf2365_1741	1	1	1	1	1	1	1	1	1	0	0	0	0	9
Lm_F2365_LMOf2365_1742	1	1	1	1	1	1	1	1	1	1	1	1	1	13
Lm_F2365_LMOf2365_1744	1	1	1	1	1	1	1	1	1	1	1	1	1	13
Lm_F2365_LMOf2365_1746	1	1	1	1	1	1	1	1	1	1	1	1	1	13
Lm_F2365_LMOf2365_1747	1	1	1	0	0	0	1	1	1	1	0	0	0	7
Lm_F2365_LMOf2365_1748	1	1	1	0	0	0	1	1	1	1	1	1	1	10
Lm_F2365_LMOf2365_1749	1	1	1	0	0	0	1	1	1	1	1	1	1	10
Lm_F2365_LMOf2365_1750	1	1	1	1	1	1	1	1	1	1	1	1	1	13
Lm_F2365_LMOf2365_1751	1	1	1	1	1	1	1	1	1	1	1	1	1	13
Lm_F2365_LMOf2365_1752	1	1	1	1	1	1	1	1	1	1	1	1	1	13
Lm_F2365_LMOf2365_1754	1	1	1	1	1	1	1	1	1	1	1	1	1	13
Lm_F2365_LMOf2365_1755	1	1	1	1	1	1	1	1	1	1	1	1	1	13
Lm_F2365_LMOf2365_1756	1	1	1	1	1	1	1	1	1	1	1	1	1	13
Lm_F2365_LMOf2365_1760	1	1	1	1	1	1	1	1	1	1	1	1	1	13
Lm_F2365_LMOf2365_1761	1	1	1	1	1	1	1	1	1	1	1	1	1	13
Lm_F2365_LMOf2365_1762	1	1	1	1	1	1	1	1	1	1	1	1	1	13
Lm_F2365_LMOf2365_1763	1	1	1	1	1	1	1	1	1	1	1	1	1	13
Lm_F2365_LMOf2365_1764	1	1	1	1	1	1	1	1	1	1	1	1	1	13
Lm_F2365_LMOf2365_1766	1	1	1	1	1	1	1	1	1	1	1	1	1	13
Lm_F2365_LMOf2365_1768	1	1	1	1	1	1	1	1	1	1	1	1	1	13
Lm_F2365_LMOf2365_1769	1	1	1	1	1	1	1	1	1	1	1	1	1	13
Lm_F2365_LMOf2365_1770	1	1	1	1	1	1	1	1	1	1	1	1	1	13
Lm_F2365_LMOf2365_1771	1	1	1	1	1	1	1	1	1	1	1	1	1	13
Lm_F2365_LMOf2365_1772	1	1	1	1	1	1	1	1	1	1	1	1	1	13
Lm_F2365_LMOf2365_1773	1	1	1	1	1	1	1	1	1	1	1	1	1	13
Lm_F2365_LMOf2365_1775	1	1	1	1	1	1	1	1	1	1	1	1	1	13
Lm_F2365_LMOf2365_1776	1	1	1	1	1	1	1	1	1	1	1	1	1	13
Lm_F2365_LMOf2365_1777	1	1	1	1	1	1	1	1	1	1	1	1	1	13
Lm_F2365_LMOf2365_1778	1	1	1	1	1	1	1	1	1	1	1	1	1	13
Lm_F2365_LMOf2365_1782	1	1	1	1	1	1	1	1	1	1	1	1	1	13
Lm_F2365_LMOf2365_1785	1	1	1	1	1	1	1	1	1	1	1	1	1	13
Lm_F2365_LMOf2365_1786	1	1	1	1	1	1	1	1	1	1	1	1	1	13
Lm_F2365_LMOf2365_1787	1	1	1	1	1	1	1	1	1	1	1	1	1	13
Lm_F2365_LMOf2365_1788	1	1	1	1	1	1	1	1	1	1	1	1	1	13
Lm_F2365_LMOf2365_1801	1	1	1	1	1	1	1	1	1	1	1	1	1	13
Lm_F2365_LMOf2365_1802	1	1	1	1	1	1	1	1	1	1	1	1	1	13
Lm_F2365_LMOf2365_1803	1	1	1	1	1	1	1	1	1	1	1	1	1	13
Lm_F2365_LMOf2365_1804	1	1	1	1	1	1	1	1	1	1	1	1	1	13
Lm_F2365_LMOf2365_1806	1	1	1	1	1	1	1	1	1	1	1	1	1	13
Lm_F2365_LMOf2365_1811	1	0	0	0	1	1	1	1	0	0	1	1	1	8
Lm_F2365_LMOf2365_1812	1	1	1	0	1	0	0	0	0	0	0	0	1	5
Lm_F2365_LMOf2365_1815	1	1	1	1	1	1	1	1	1	0	0	0	0	9
Lm_F2365_LMOf2365_1816	1	1	1	1	1	1	1	1	1	0	0	0	0	9
Lm_F2365_LMOf2365_1817	1	1	1	1	1	1	0	1	1	0	1	1	1	11
Lm_F2365_LMOf2365_1818	1	1	1	1	1	1	1	1	1	1	1	1	1	13
Lm_F2365_LMOf2365_1821	1	1	1	1	1	1	1	1	1	1	1	1	1	13
Lm_F2365_LMOf2365_1822	1	1	1	1	1	1	1	1	1	1	1	1	1	13
Lm_F2365_LMOf2365_1823	1	1	1	1	1	1	1	1	1	1	1	1	1	13
Lm_F2365_LMOf2365_1825	1	1	1	1	1	1	1	1	1	1	1	1	1	13
Lm_F2365_LMOf2365_1827	1	1	1	1	1	1	1	1	1	1	1	1	1	13
Lm_F2365_LMOf2365_1829	1	1	1	1	1	1	1	1	1	1	1	1	1	13
Lm_F2365_LMOf2365_1832	1	1	1	1	1	1	1	1	1	1	1	1	1	13
Lm_F2365_LMOf2365_1838	1	1	1	1	1	1	1	1	1	1	1	1	1	13
Lm_F2365_LMOf2365_1842	1	1	1	1	1	1	1	1	1	1	1	1	1	13
Lm_F2365_LMOf2365_1843	1	1	1	1	1	1	1	1	1	1	1	1	1	13
Lm_F2365_LMOf2365_1845	1	1	1	1	1	1	1	1	1	1	1	1	1	13
Lm_F2365_LMOf2365_1847	1	1	1	1	1	1	1	1	1	1	1	1	1	13
Lm_F2365_LMOf2365_1848	1	1	1	1	1	1	1	1	1	1	1	1	1	13
Lm_F2365_LMOf2365_1849	1	1	1	1	1	1	1	1	1	1	1	1	1	13
Lm_F2365_LMOf2365_1855	1	1	1	1	1	1	1	1	1	1	1	1	1	13
Lm_F2365_LMOf2365_1856	1	1	1	1	1	1	1	1	1	1	1	1	1	13
Lm_F2365_LMOf2365_1857	1	1	1	1	1	1	1	1	1	1	1	1	1	13
Lm_F2365_LMOf2365_1858	1	1	1	1	1	1	1	1	1	1	1	1	1	13
Lm_F2365_LMOf2365_1868	1	1	1	1	1	1	1	1	1	1	1	1	1	13
Lm_F2365_LMOf2365_1869	1	1	1	0	1	1	1	1	0	0	1	1	1	10
Lm_F2365_LMOf2365_1870	1	1	1	1	1	1	1	1	1	1	1	1	1	13
Lm_F2365_LMOf2365_1871	1	1	1	1	1	1	1	1	1	1	1	1	1	13
Lm_F2365_LMOf2365_1873	1	1	1	1	1	1	1	1	1	1	1	1	1	13
Lm_F2365_LMOf2365_1874	1	1	1	1	1	1	1	1	1	1	1	1	1	13
Lm_F2365_LMOf2365_1875	1	1	1	1	1	1	1	1	1	1	1	1	1	13
Lm_F2365_LMOf2365_1876	1	1	1	1	1	1	1	1	1	1	1	1	1	13
Lm_F2365_LMOf2365_1877	1	1	1	1	1	1	1	1	1	1	1	1	1	13
Lm_F2365_LMOf2365_1878	1	1	1	1	1	1	1	1	1	1	1	1	1	13
Lm_F2365_LMOf2365_1879	1	1	1	1	1	1	1	1	1	1	1	1	1	13
Lm_F2365_LMOf2365_1881	1	1	1	1	1	1	1	1	1	1	1	1	1	13
Lm_F2365_LMOf2365_1882	1	1	1	1	1	1	1	1	1	1	1	1	1	13
Lm_F2365_LMOf2365_1883	1	1	1	1	1	1	1	1	1	1	1	1	1	13
Lm_F2365_LMOf2365_1885	1	1	1	1	1	1	1	1	1	1	1	1	1	13
Lm_F2365_LMOf2365_1886	1	1	1	1	1	1	1	1	1	1	1	1	1	13
Lm_F2365_LMOf2365_1887	1	1	1	1	1	1	1	1	1	1	1	1	1	13
Lm_F2365_LMOf2365_1889	1	1	1	1	1	1	1	1	1	1	1	1	1	13
Lm_F2365_LMOf2365_1890	1	1	1	1	1	1	1	1	1	1	1	1	1	13
Lm_F2365_LMOf2365_1892	1	1	1	1	1	1	1	1	1	1	1	1	1	13
Lm_F2365_LMOf2365_1894	1	1	1	1	1	1	1	1	1	1	1	1	0	12
Lm_F2365_LMOf2365_1895	1	1	1	1	1	1	1	1	1	1	1	1	0	12
Lm_F2365_LMOf2365_1897	1	1	1	1	1	1	1	1	1	1	1	1	1	13
Lm_F2365_LMOf2365_1898	1	1	1	1	1	1	1	1	1	1	1	1	1	13
Lm_F2365_LMOf2365_1899	1	1	1	1	1	1	1	1	1	1	1	1	1	13
Lm_F2365_LMOf2365_1900	1	1	0	0	0	0	0	0	0	1	0	1	1	5
Lm_F2365_LMOf2365_1901	1	1	1	1	1	1	1	1	1	1	1	1	1	13
Lm_F2365_LMOf2365_1902	1	1	1	1	1	1	1	1	1	1	1	1	1	13
Lm_F2365_LMOf2365_1905	1	1	1	1	1	1	1	1	1	1	1	1	1	13
Lm_F2365_LMOf2365_1907	1	1	1	1	1	1	1	1	1	1	1	1	1	13
Lm_F2365_LMOf2365_1910	1	1	1	1	1	1	1	1	1	1	1	1	1	13
Lm_F2365_LMOf2365_1912	1	1	1	1	1	1	1	1	1	1	1	1	1	13
Lm_F2365_LMOf2365_1915	1	1	1	1	1	1	1	1	1	1	1	1	1	13
Lm_F2365_LMOf2365_1916	1	1	1	1	1	1	1	1	1	1	1	1	1	13
Lm_F2365_LMOf2365_1916.5	1	1	0	0	1	1	1	1	1	0	1	1	1	10
Lm_F2365_LMOf2365_1917	1	1	1	1	1	1	1	1	1	1	1	1	1	13
Lm_F2365_LMOf2365_1918	1	1	1	1	1	1	1	1	1	1	1	1	1	13
Lm_F2365_LMOf2365_1919	1	1	1	1	1	1	1	1	1	1	1	1	1	13
Lm_F2365_LMOf2365_1921	1	1	1	1	1	1	1	1	1	1	1	1	1	13
Lm_F2365_LMOf2365_1922	1	1	1	1	1	1	1	1	1	1	1	1	1	13
Lm_F2365_LMOf2365_1926	1	1	1	1	1	1	1	1	1	1	1	1	1	13
Lm_F2365_LMOf2365_1927	1	1	1	1	1	1	1	1	1	1	1	1	1	13
Lm_F2365_LMOf2365_1928	1	1	1	1	1	1	1	1	1	1	1	1	1	13
Lm_F2365_LMOf2365_1932	1	1	1	1	1	1	1	1	1	1	1	1	1	13
Lm_F2365_LMOf2365_1934	1	1	1	1	1	1	1	1	1	1	1	1	1	13
Lm_F2365_LMOf2365_1937	1	1	1	1	1	1	1	1	1	1	1	1	1	13
Lm_F2365_LMOf2365_1938	1	1	1	1	1	1	1	1	1	1	1	1	1	13
Lm_F2365_LMOf2365_1939	1	1	1	1	1	1	1	1	1	1	1	1	1	13
Lm_F2365_LMOf2365_1940	1	1	1	1	1	1	1	1	1	1	1	1	1	13
Lm_F2365_LMOf2365_1941	1	1	1	1	1	1	1	1	1	1	1	1	0	12
Lm_F2365_LMOf2365_1942	1	1	1	1	1	1	1	1	1	1	1	1	1	13
Lm_F2365_LMOf2365_1943	1	1	1	1	1	1	1	1	1	1	1	1	1	13
Lm_F2365_LMOf2365_1945	1	1	1	1	1	1	1	1	1	1	1	1	1	13
Lm_F2365_LMOf2365_1947	1	1	1	1	1	1	1	1	1	1	1	1	1	13
Lm_F2365_LMOf2365_1948	1	1	1	1	1	1	1	1	1	1	1	1	1	13
Lm_F2365_LMOf2365_1949	1	1	1	1	1	1	1	1	1	1	1	1	1	13
Lm_F2365_LMOf2365_1950	1	1	1	1	1	1	1	1	1	1	1	1	1	13
Lm_F2365_LMOf2365_1951	1	1	1	1	1	1	1	1	1	1	1	1	1	13
Lm_F2365_LMOf2365_1961	1	1	1	1	1	1	1	1	1	1	1	1	1	13
Lm_F2365_LMOf2365_1964	1	1	1	1	1	1	1	1	1	1	1	1	1	13
Lm_F2365_LMOf2365_1966	1	1	1	1	1	1	1	1	1	1	1	1	1	13
Lm_F2365_LMOf2365_1967	1	1	1	1	1	1	1	1	1	1	1	1	1	13
Lm_F2365_LMOf2365_1970	1	1	1	1	1	1	1	1	1	1	1	1	1	13
Lm_F2365_LMOf2365_1971	1	1	1	1	1	1	1	1	1	1	1	1	1	13
Lm_F2365_LMOf2365_1972	1	1	1	1	1	1	1	1	1	1	1	1	1	13
Lm_F2365_LMOf2365_1973	1	1	1	1	1	1	1	1	1	1	1	1	1	13
Lm_F2365_LMOf2365_1974	1	1	0	0	1	1	0	1	0	0	0	1	1	7
Lm_F2365_LMOf2365_1975	1	1	1	1	1	1	1	1	1	1	1	1	1	13
Lm_F2365_LMOf2365_1976	1	1	1	1	1	1	1	1	1	1	1	1	1	13
Lm_F2365_LMOf2365_1983	1	1	1	1	1	1	1	1	1	1	1	1	1	13
Lm_F2365_LMOf2365_1986	1	1	1	1	1	1	1	1	1	1	1	1	1	13
Lm_F2365_LMOf2365_1987	1	1	1	1	1	1	1	1	1	1	1	1	1	13
Lm_F2365_LMOf2365_1988	1	1	1	1	1	1	1	1	1	1	1	1	1	13
Lm_F2365_LMOf2365_1989	1	1	1	1	1	1	1	1	1	1	1	1	1	13
Lm_F2365_LMOf2365_1990	1	1	1	1	1	1	1	1	1	1	1	1	1	13
Lm_F2365_LMOf2365_1991	1	1	1	1	1	1	1	1	1	1	1	1	1	13
Lm_F2365_LMOf2365_1992	1	1	1	1	1	1	1	1	1	1	1	1	0	12
Lm_F2365_LMOf2365_1993	1	1	1	1	1	1	1	1	1	1	1	1	0	12
Lm_F2365_LMOf2365_1994	1	1	1	1	1	1	1	1	1	1	1	1	1	13
Lm_F2365_LMOf2365_1995	1	1	1	1	1	1	1	1	1	1	1	1	1	13
Lm_F2365_LMOf2365_1996	1	1	1	1	1	1	1	1	1	1	1	1	1	13
Lm_F2365_LMOf2365_1997	1	1	1	1	1	1	1	1	1	1	1	1	1	13
Lm_F2365_LMOf2365_1998	1	1	1	1	1	1	1	1	1	1	1	1	1	13
Lm_F2365_LMOf2365_1999	1	1	1	1	1	1	1	1	1	1	1	1	1	13
Lm_F2365_LMOf2365_2000	1	1	1	1	1	1	1	1	1	1	1	1	1	13
Lm_F2365_LMOf2365_2003	1	1	1	1	1	1	1	1	1	1	1	1	1	13
Lm_F2365_LMOf2365_2004	1	1	1	1	1	1	1	1	1	1	1	1	1	13
Lm_F2365_LMOf2365_2005	1	1	1	1	1	1	1	1	1	1	1	1	1	13
Lm_F2365_LMOf2365_2017	1	1	1	1	1	1	1	1	1	1	1	1	1	13
Lm_F2365_LMOf2365_2020	1	1	1	1	1	1	1	1	1	1	1	1	1	13
Lm_F2365_LMOf2365_2021	1	1	1	1	1	1	1	1	1	1	1	1	1	13
Lm_F2365_LMOf2365_2022	1	1	1	1	1	1	1	1	1	1	1	1	1	13
Lm_F2365_LMOf2365_2023	1	1	1	1	1	1	1	1	1	1	1	1	1	13
Lm_F2365_LMOf2365_2024	1	1	1	1	1	1	1	1	1	1	1	1	1	13
Lm_F2365_LMOf2365_2025	1	1	1	1	1	1	1	1	1	1	1	1	1	13
Lm_F2365_LMOf2365_2026	1	1	1	1	1	1	1	1	1	1	1	1	1	13
Lm_F2365_LMOf2365_2027	1	1	1	1	1	1	1	1	1	1	1	1	1	13
Lm_F2365_LMOf2365_2029	1	1	1	1	1	1	1	1	1	1	1	1	1	13
Lm_F2365_LMOf2365_2031	1	1	1	1	1	0	1	1	1	1	1	1	1	12
Lm_F2365_LMOf2365_2032	1	1	1	1	1	0	1	1	1	1	1	1	1	12
Lm_F2365_LMOf2365_2033	1	1	1	1	1	0	1	1	1	1	1	1	1	12
Lm_F2365_LMOf2365_2034	1	1	1	1	1	0	1	1	1	1	1	1	1	12
Lm_F2365_LMOf2365_2035	1	1	1	1	1	0	1	1	1	1	1	1	1	12
Lm_F2365_LMOf2365_2036	1	1	1	1	1	0	1	1	1	1	1	1	1	12
Lm_F2365_LMOf2365_2037	1	1	1	1	1	0	1	1	1	1	1	1	1	12
Lm_F2365_LMOf2365_2038	1	1	1	1	1	0	1	1	1	1	1	1	1	12
Lm_F2365_LMOf2365_2039	1	0	0	0	1	0	1	1	0	0	1	1	1	7
Lm_F2365_LMOf2365_2040	1	1	1	1	1	0	1	1	1	1	1	1	1	12
Lm_F2365_LMOf2365_2042	1	1	1	1	1	1	1	1	1	1	1	1	1	13
Lm_F2365_LMOf2365_2046	1	1	1	1	1	1	1	1	1	1	1	1	1	13
Lm_F2365_LMOf2365_2047	1	1	1	1	1	1	1	1	1	0	1	1	1	12
Lm_F2365_LMOf2365_2052	1	1	1	1	0	0	0	0	0	0	0	0	0	4
Lm_F2365_LMOf2365_2058	1	1	0	0	0	0	0	0	0	0	0	0	0	2
Lm_F2365_LMOf2365_2059	1	1	0	0	0	0	0	0	0	0	0	0	0	2
Lm_F2365_LMOf2365_2060	1	1	1	1	1	1	1	1	1	1	1	1	1	13
Lm_F2365_LMOf2365_2061	1	1	1	1	1	1	1	1	1	1	1	1	1	13
Lm_F2365_LMOf2365_2062	1	1	1	1	1	1	1	1	1	1	1	1	1	13
Lm_F2365_LMOf2365_2063	1	1	1	1	1	1	1	1	1	1	1	1	1	13
Lm_F2365_LMOf2365_2066	1	1	1	1	1	1	1	1	1	1	1	1	1	13
Lm_F2365_LMOf2365_2071	1	1	1	1	1	1	1	1	1	1	1	1	1	13
Lm_F2365_LMOf2365_2072	1	1	1	1	1	1	1	1	1	1	1	1	1	13
Lm_F2365_LMOf2365_2075	1	1	1	1	1	1	1	1	1	1	1	1	1	13
Lm_F2365_LMOf2365_2076	1	1	1	1	1	1	1	1	1	1	1	1	1	13
Lm_F2365_LMOf2365_2079	1	1	1	1	1	1	1	1	1	1	1	1	1	13
Lm_F2365_LMOf2365_2080	1	1	1	1	1	1	1	1	1	1	1	1	1	13
Lm_F2365_LMOf2365_2082	1	1	1	1	1	1	1	1	1	1	1	1	1	13
Lm_F2365_LMOf2365_2084	1	1	1	1	1	1	1	1	1	1	1	1	1	13
Lm_F2365_LMOf2365_2085	1	1	1	1	1	1	1	1	1	1	1	1	1	13
Lm_F2365_LMOf2365_2086	1	1	1	1	1	1	1	1	1	1	1	1	1	13
Lm_F2365_LMOf2365_2087	1	1	1	1	1	1	1	1	1	1	1	1	1	13
Lm_F2365_LMOf2365_2089	1	1	1	1	1	1	1	1	1	1	1	1	1	13
Lm_F2365_LMOf2365_2090	1	1	1	1	1	1	1	1	1	1	1	1	1	13
Lm_F2365_LMOf2365_2091	1	1	1	1	1	1	1	1	1	1	1	1	1	13
Lm_F2365_LMOf2365_2092	1	1	1	1	1	1	1	1	1	1	1	1	1	13
Lm_F2365_LMOf2365_2093	1	1	1	1	1	1	1	1	1	1	1	1	1	13
Lm_F2365_LMOf2365_2096	1	1	1	1	1	1	1	1	1	1	1	1	1	13
Lm_F2365_LMOf2365_2102	1	1	1	1	1	1	1	1	1	1	1	1	1	13
Lm_F2365_LMOf2365_2104	1	1	1	1	1	1	1	1	1	1	1	1	1	13
Lm_F2365_LMOf2365_2105	1	1	1	1	1	1	1	1	1	1	1	1	1	13
Lm_F2365_LMOf2365_2106	1	1	1	1	1	1	1	1	1	1	1	1	1	13
Lm_F2365_LMOf2365_2107	1	1	1	1	1	1	1	1	1	1	1	1	1	13
Lm_F2365_LMOf2365_2109	1	1	1	1	1	1	1	1	1	1	1	1	1	13
Lm_F2365_LMOf2365_2110	1	1	1	1	1	1	1	1	1	1	1	1	1	13
Lm_F2365_LMOf2365_2111	1	1	1	1	1	0	1	1	1	1	1	1	1	12
Lm_F2365_LMOf2365_2112	1	1	1	1	1	1	1	1	1	1	1	1	1	13
Lm_F2365_LMOf2365_2113	1	1	1	1	1	1	1	1	1	1	1	1	1	13
Lm_F2365_LMOf2365_2114	1	1	1	1	1	1	1	1	1	1	1	1	1	13
Lm_F2365_LMOf2365_2115	1	1	1	1	1	1	1	1	1	1	1	1	1	13
Lm_F2365_LMOf2365_2117	1	1	1	1	0	0	0	0	0	1	1	1	0	7
Lm_F2365_LMOf2365_2118	1	1	1	1	1	1	1	1	1	1	0	0	0	10
Lm_F2365_LMOf2365_2119	1	1	1	1	1	1	1	1	1	1	1	1	1	13
Lm_F2365_LMOf2365_2120	1	1	1	1	1	1	1	1	1	1	1	1	1	13
Lm_F2365_LMOf2365_2121	1	1	1	1	1	1	1	1	1	1	1	1	1	13
Lm_F2365_LMOf2365_2124	1	1	1	1	1	1	1	1	1	1	1	1	1	13
Lm_F2365_LMOf2365_2126	1	1	1	1	1	1	1	1	1	1	1	1	1	13
Lm_F2365_LMOf2365_2127	1	1	1	1	1	1	1	1	1	1	1	1	1	13
Lm_F2365_LMOf2365_2128	1	1	1	1	1	1	1	1	1	1	1	1	1	13
Lm_F2365_LMOf2365_2129	1	1	1	1	1	1	1	1	1	1	1	1	1	13
Lm_F2365_LMOf2365_2130	1	1	1	1	1	1	1	1	1	1	1	1	1	13
Lm_F2365_LMOf2365_2131	1	1	1	1	1	1	1	1	1	1	1	1	1	13
Lm_F2365_LMOf2365_2132	1	1	1	1	1	1	1	1	1	1	1	1	1	13
Lm_F2365_LMOf2365_2133	1	1	1	1	1	1	1	1	1	1	1	1	1	13
Lm_F2365_LMOf2365_2134	1	1	1	1	1	1	1	1	1	1	1	1	1	13
Lm_F2365_LMOf2365_2136	1	1	1	1	1	1	1	1	1	1	1	1	1	13
Lm_F2365_LMOf2365_2139	1	1	1	1	1	1	1	1	1	1	1	1	1	13
Lm_F2365_LMOf2365_2140	1	1	1	1	1	1	1	1	1	0	0	1	0	10
Lm_F2365_LMOf2365_2142	1	1	1	1	1	1	1	1	1	0	0	1	0	10
Lm_F2365_LMOf2365_2144	1	1	1	1	1	1	1	1	1	1	1	1	1	13
Lm_F2365_LMOf2365_2145	1	1	1	1	1	1	1	1	1	1	1	1	1	13
Lm_F2365_LMOf2365_2146	1	1	1	1	1	1	1	1	1	1	1	1	1	13
Lm_F2365_LMOf2365_2147	1	1	1	1	1	1	1	1	1	1	1	1	1	13
Lm_F2365_LMOf2365_2148	1	1	1	1	1	1	1	1	1	1	1	1	1	13
Lm_F2365_LMOf2365_2149	1	1	1	1	1	1	1	1	1	1	1	1	1	13
Lm_F2365_LMOf2365_2150	1	1	1	1	1	1	1	1	1	1	1	1	1	13
Lm_F2365_LMOf2365_2152	1	1	1	1	1	1	1	1	1	1	1	1	1	13
Lm_F2365_LMOf2365_2153	1	1	1	1	1	1	1	1	1	1	1	1	1	13
Lm_F2365_LMOf2365_2155	1	1	1	1	1	1	1	1	1	1	1	1	1	13
Lm_F2365_LMOf2365_2156	1	1	1	1	1	1	1	1	1	1	1	1	1	13
Lm_F2365_LMOf2365_2157	1	1	1	1	1	1	1	1	1	1	1	1	1	13
Lm_F2365_LMOf2365_2158	1	1	1	1	1	1	1	1	1	1	1	1	1	13
Lm_F2365_LMOf2365_2159	1	1	1	1	1	1	1	1	1	1	1	1	1	13
Lm_F2365_LMOf2365_2161	1	1	1	1	1	1	1	1	1	1	1	1	1	13
Lm_F2365_LMOf2365_2162	1	1	1	1	1	1	1	1	1	1	1	1	1	13
Lm_F2365_LMOf2365_2163	1	1	1	0	1	1	1	1	1	1	1	1	1	12
Lm_F2365_LMOf2365_2164	1	1	1	1	1	1	1	1	1	1	1	1	1	13
Lm_F2365_LMOf2365_2165	1	1	1	1	1	1	1	1	1	1	1	1	1	13
Lm_F2365_LMOf2365_2166	1	1	1	1	1	1	1	1	1	0	0	0	1	10
Lm_F2365_LMOf2365_2167	1	1	1	1	0	1	1	1	1	1	1	1	1	12
Lm_F2365_LMOf2365_2168	1	1	1	1	0	1	1	1	1	1	1	1	1	12
Lm_F2365_LMOf2365_2170	1	1	1	1	0	1	1	1	1	1	1	1	1	12
Lm_F2365_LMOf2365_2171	1	1	1	1	1	1	1	1	1	1	1	1	1	13
Lm_F2365_LMOf2365_2172	1	1	1	1	1	1	1	1	1	1	1	1	1	13
Lm_F2365_LMOf2365_2173	1	1	1	1	1	1	1	1	1	1	1	1	1	13
Lm_F2365_LMOf2365_2174	1	1	1	1	1	1	1	1	1	1	1	1	1	13
Lm_F2365_LMOf2365_2175	1	1	1	1	0	0	1	0	0	0	0	0	0	5
Lm_F2365_LMOf2365_2176	1	1	1	1	0	0	1	0	0	0	0	0	0	5
Lm_F2365_LMOf2365_2177	1	1	1	1	1	1	1	1	1	1	1	1	1	13
Lm_F2365_LMOf2365_2178	1	1	1	1	1	1	1	1	1	1	1	1	1	13
Lm_F2365_LMOf2365_2179	1	1	1	1	1	1	1	1	1	1	1	1	1	13
Lm_F2365_LMOf2365_2180	1	1	1	1	1	1	1	1	1	1	1	1	1	13
Lm_F2365_LMOf2365_2181	1	1	1	1	1	1	1	1	1	1	1	1	1	13
Lm_F2365_LMOf2365_2183	1	1	1	1	1	1	1	1	1	1	1	1	1	13
Lm_F2365_LMOf2365_2184	1	1	1	1	1	1	1	1	1	1	1	1	1	13
Lm_F2365_LMOf2365_2185	1	1	1	1	1	1	1	1	1	1	1	1	1	13
Lm_F2365_LMOf2365_2188	1	1	1	1	1	1	1	1	1	1	1	1	1	13
Lm_F2365_LMOf2365_2189	1	1	1	0	0	1	0	0	0	0	0	0	1	5
Lm_F2365_LMOf2365_2191	1	1	1	1	1	1	1	1	1	1	1	1	1	13
Lm_F2365_LMOf2365_2192	1	1	1	1	1	1	1	1	1	1	1	1	1	13
Lm_F2365_LMOf2365_2193	1	1	1	1	1	1	1	1	1	1	1	1	1	13
Lm_F2365_LMOf2365_2194	1	1	1	1	1	1	1	1	1	1	1	1	1	13
Lm_F2365_LMOf2365_2195	1	1	1	1	1	1	1	1	1	1	1	1	1	13
Lm_F2365_LMOf2365_2196	1	1	1	1	1	1	1	1	1	1	1	1	1	13
Lm_F2365_LMOf2365_2197	1	1	1	1	1	1	1	1	1	1	0	0	1	11
Lm_F2365_LMOf2365_2198	1	1	1	1	1	1	1	1	1	1	1	1	1	13
Lm_F2365_LMOf2365_2199	1	1	1	1	1	1	1	1	1	1	1	1	1	13
Lm_F2365_LMOf2365_2200	1	1	1	1	1	1	1	1	1	1	1	1	1	13
Lm_F2365_LMOf2365_2202	1	1	1	1	1	1	1	1	1	1	1	1	1	13
Lm_F2365_LMOf2365_2203	1	1	1	1	1	0	1	1	1	1	0	0	1	10
Lm_F2365_LMOf2365_2205	1	1	1	1	1	0	1	1	1	1	0	0	1	10
Lm_F2365_LMOf2365_2206	1	1	1	1	1	1	1	1	1	1	1	1	1	13
Lm_F2365_LMOf2365_2207	1	1	1	1	1	1	1	1	1	0	1	1	1	12
Lm_F2365_LMOf2365_2208	1	1	1	1	1	1	1	1	1	0	1	1	1	12
Lm_F2365_LMOf2365_2209	1	1	1	1	1	1	1	1	1	1	1	1	1	13
Lm_F2365_LMOf2365_2210	1	1	0	0	1	0	1	1	1	0	0	0	1	7
Lm_F2365_LMOf2365_2211	1	1	1	1	1	1	1	1	1	1	1	1	1	13
Lm_F2365_LMOf2365_2212	1	1	1	1	1	0	1	1	1	1	0	0	0	9
Lm_F2365_LMOf2365_2213	1	1	1	1	1	1	1	1	1	1	1	1	1	13
Lm_F2365_LMOf2365_2214	1	1	1	1	1	1	1	1	1	1	1	1	1	13
Lm_F2365_LMOf2365_2215	1	1	1	1	1	1	1	1	1	1	1	1	1	13
Lm_F2365_LMOf2365_2216	1	1	1	1	1	1	1	1	1	1	1	1	1	13
Lm_F2365_LMOf2365_2217	1	1	1	1	1	1	1	1	1	1	1	1	1	13
Lm_F2365_LMOf2365_2218	1	1	1	1	1	1	1	1	1	1	1	1	1	13
Lm_F2365_LMOf2365_2219	1	1	1	1	1	1	1	1	1	1	1	1	1	13
Lm_F2365_LMOf2365_2220	1	1	1	1	1	1	1	1	1	1	1	1	1	13
Lm_F2365_LMOf2365_2222	1	1	1	1	1	1	1	1	1	1	1	1	1	13
Lm_F2365_LMOf2365_2223	1	1	1	1	1	1	1	1	1	1	1	1	1	13
Lm_F2365_LMOf2365_2224	1	1	1	1	1	1	1	1	1	1	1	1	1	13
Lm_F2365_LMOf2365_2225	1	1	1	1	1	1	1	1	1	1	1	1	1	13
Lm_F2365_LMOf2365_2226	1	1	1	1	1	1	1	1	1	1	1	1	1	13
Lm_F2365_LMOf2365_2227	1	1	1	1	1	1	1	1	1	1	1	1	1	13
Lm_F2365_LMOf2365_2228	1	1	1	1	1	1	1	1	1	1	1	1	1	13
Lm_F2365_LMOf2365_2229	1	1	1	1	1	1	1	1	1	1	1	1	1	13
Lm_F2365_LMOf2365_2230	1	1	1	1	1	1	1	1	0	1	1	1	1	12
Lm_F2365_LMOf2365_2232	1	1	1	1	1	1	1	1	1	1	1	1	1	13
Lm_F2365_LMOf2365_2233	1	1	1	1	1	1	1	1	1	1	1	1	1	13
Lm_F2365_LMOf2365_2236	1	1	1	1	1	1	1	1	1	1	1	1	1	13
Lm_F2365_LMOf2365_2239	1	1	1	1	1	1	1	1	1	1	1	1	1	13
Lm_F2365_LMOf2365_2240	1	1	1	1	1	1	1	1	1	1	1	1	1	13
Lm_F2365_LMOf2365_2241	1	1	1	1	1	1	1	1	1	1	1	1	1	13
Lm_F2365_LMOf2365_2242	1	1	1	1	1	1	1	1	1	1	1	1	1	13
Lm_F2365_LMOf2365_2243	1	1	1	1	1	1	1	1	1	1	1	1	1	13
Lm_F2365_LMOf2365_2246	1	1	1	1	1	1	1	1	1	1	1	1	1	13
Lm_F2365_LMOf2365_2247	1	1	1	1	1	1	1	1	1	1	1	1	1	13
Lm_F2365_LMOf2365_2248	1	1	1	1	1	1	1	1	1	1	1	1	1	13
Lm_F2365_LMOf2365_2249	1	1	1	1	1	1	1	1	1	1	1	1	1	13
Lm_F2365_LMOf2365_2250	1	1	1	1	1	1	1	1	1	1	1	1	1	13
Lm_F2365_LMOf2365_2251	1	1	1	1	1	1	1	1	1	1	1	1	1	13
Lm_F2365_LMOf2365_2253	1	1	1	1	1	1	1	1	1	1	1	1	1	13
Lm_F2365_LMOf2365_2254	1	1	1	1	1	1	1	1	1	1	1	1	1	13
Lm_F2365_LMOf2365_2255	1	1	1	1	1	1	1	1	1	1	1	1	1	13
Lm_F2365_LMOf2365_2256	1	1	1	1	1	1	1	1	1	1	1	1	1	13
Lm_F2365_LMOf2365_2257	1	1	1	1	1	1	1	1	1	1	1	1	1	13
Lm_F2365_LMOf2365_2259	1	1	1	1	1	1	1	1	0	1	1	1	1	12
Lm_F2365_LMOf2365_2260	1	1	1	1	1	1	1	1	1	1	1	1	1	13
Lm_F2365_LMOf2365_2262	1	1	1	1	1	1	1	1	1	1	1	1	1	13
Lm_F2365_LMOf2365_2263	1	1	1	1	1	1	1	1	1	1	1	1	1	13
Lm_F2365_LMOf2365_2264	1	1	1	1	1	1	1	1	1	1	1	1	1	13
Lm_F2365_LMOf2365_2265	1	1	1	1	1	1	1	1	1	1	1	1	1	13
Lm_F2365_LMOf2365_2266	1	1	1	1	1	1	1	1	1	1	1	1	1	13
Lm_F2365_LMOf2365_2267	1	1	1	1	1	1	1	1	1	1	1	1	1	13
Lm_F2365_LMOf2365_2268	1	1	1	1	1	1	1	1	1	1	1	1	1	13
Lm_F2365_LMOf2365_2269	1	1	1	1	1	1	1	1	1	1	1	1	1	13
Lm_F2365_LMOf2365_2270	1	1	1	1	1	1	1	1	1	1	1	1	1	13
Lm_F2365_LMOf2365_2271	1	1	1	1	1	1	1	1	1	1	1	1	1	13
Lm_F2365_LMOf2365_2272	1	1	1	1	1	1	1	1	1	1	0	0	0	10
Lm_F2365_LMOf2365_2273	1	1	1	1	1	1	1	1	1	1	1	0	0	11
Lm_F2365_LMOf2365_2274	1	1	1	1	1	1	1	1	1	1	1	0	0	11
Lm_F2365_LMOf2365_2276	1	1	1	1	1	1	1	1	1	1	1	1	1	13
Lm_F2365_LMOf2365_2277	1	1	1	1	1	1	1	1	1	1	1	1	1	13
Lm_F2365_LMOf2365_2278	1	1	1	1	1	1	1	1	1	0	1	1	1	12
Lm_F2365_LMOf2365_2279	1	1	1	1	1	1	1	1	1	1	1	1	1	13
Lm_F2365_LMOf2365_2280	1	1	1	1	1	1	1	1	1	1	1	1	1	13
Lm_F2365_LMOf2365_2281	1	1	1	1	1	1	1	1	1	1	1	1	1	13
Lm_F2365_LMOf2365_2282	1	1	1	1	1	1	1	1	1	1	1	1	1	13
Lm_F2365_LMOf2365_2283	1	1	1	1	1	1	1	1	1	1	1	1	1	13
Lm_F2365_LMOf2365_2284	1	1	1	1	1	1	1	1	1	1	1	1	1	13
Lm_F2365_LMOf2365_2286	1	1	1	1	1	1	1	1	1	1	1	1	1	13
Lm_F2365_LMOf2365_2287	1	1	1	1	1	1	1	1	1	1	1	1	1	13
Lm_F2365_LMOf2365_2288	1	1	1	1	1	1	1	1	1	1	1	1	1	13
Lm_F2365_LMOf2365_2289	1	1	1	1	1	1	1	1	1	1	1	1	1	13
Lm_F2365_LMOf2365_2290	1	1	1	0	1	1	1	1	0	0	1	1	1	10
Lm_F2365_LMOf2365_2292	1	1	1	1	1	1	1	1	1	1	1	1	1	13
Lm_F2365_LMOf2365_2293	1	1	1	1	1	1	1	1	1	1	1	1	1	13
Lm_F2365_LMOf2365_2294	1	1	1	1	1	1	1	1	1	1	1	1	1	13
Lm_F2365_LMOf2365_2295	1	1	1	1	1	1	1	1	1	1	1	1	1	13
Lm_F2365_LMOf2365_2296	1	1	1	1	1	1	1	1	1	1	1	1	1	13
Lm_F2365_LMOf2365_2297	1	1	1	1	1	1	1	1	1	1	1	1	1	13
Lm_F2365_LMOf2365_2298	1	1	1	1	1	1	1	1	1	1	1	1	1	13
Lm_F2365_LMOf2365_2299	1	1	1	1	1	1	1	1	1	1	1	1	1	13
Lm_F2365_LMOf2365_2303	1	1	1	1	1	1	1	1	1	1	1	1	1	13
Lm_F2365_LMOf2365_2304	1	1	1	1	1	1	1	1	1	1	1	1	1	13
Lm_F2365_LMOf2365_2305	1	1	1	1	1	1	1	1	1	1	1	1	1	13
Lm_F2365_LMOf2365_2307	1	1	1	1	1	1	1	1	1	1	1	1	1	13
Lm_F2365_LMOf2365_2308	1	1	1	1	1	1	1	1	1	1	1	1	1	13
Lm_F2365_LMOf2365_2309	1	1	1	1	1	1	1	1	1	1	1	1	1	13
Lm_F2365_LMOf2365_2310	1	1	1	1	1	1	1	1	1	1	1	1	1	13
Lm_F2365_LMOf2365_2311	1	1	1	1	1	1	1	1	1	1	1	1	1	13
Lm_F2365_LMOf2365_2313	1	1	1	1	1	1	1	1	1	0	0	0	0	9
Lm_F2365_LMOf2365_2314	1	1	1	1	1	1	1	1	1	0	0	0	0	9
Lm_F2365_LMOf2365_2315	1	1	1	1	1	1	1	1	1	0	0	0	0	9
Lm_F2365_LMOf2365_2316	1	1	1	1	1	1	1	1	1	0	0	0	0	9
Lm_F2365_LMOf2365_2317	1	1	1	1	1	1	1	1	1	0	0	0	0	9
Lm_F2365_LMOf2365_2318	1	1	1	1	1	1	1	1	1	0	0	0	0	9
Lm_F2365_LMOf2365_2319	1	1	1	1	1	1	1	1	1	0	0	0	0	9
Lm_F2365_LMOf2365_2320	1	1	1	1	1	1	1	1	1	0	0	0	0	9
Lm_F2365_LMOf2365_2321	1	1	1	1	1	1	1	1	1	0	0	0	0	9
Lm_F2365_LMOf2365_2322	1	1	1	1	1	1	1	1	1	0	0	0	0	9
Lm_F2365_LMOf2365_2323	1	1	1	1	1	1	1	1	1	1	1	1	1	13
Lm_F2365_LMOf2365_2324	1	1	1	1	1	1	1	1	1	1	1	1	1	13
Lm_F2365_LMOf2365_2325	1	1	1	1	1	1	1	1	1	1	1	1	1	13
Lm_F2365_LMOf2365_2326	1	1	1	1	1	1	1	1	1	1	0	0	0	10
Lm_F2365_LMOf2365_2327	1	1	1	1	1	1	1	1	1	1	1	1	1	13
Lm_F2365_LMOf2365_2328	1	1	1	1	1	1	1	1	1	1	1	1	1	13
Lm_F2365_LMOf2365_2329	1	1	1	1	1	1	1	1	1	1	1	1	1	13
Lm_F2365_LMOf2365_2330	1	1	1	1	1	1	1	1	1	1	1	1	1	13
Lm_F2365_LMOf2365_2331	1	1	1	1	1	1	1	1	1	1	1	1	1	13
Lm_F2365_LMOf2365_2333	1	1	1	1	1	1	1	1	1	0	1	1	1	12
Lm_F2365_LMOf2365_2335	1	1	1	1	1	1	1	1	1	0	1	1	1	12
Lm_F2365_LMOf2365_2337	1	1	1	1	1	1	1	1	1	1	1	1	1	13
Lm_F2365_LMOf2365_2339	1	1	1	1	1	1	1	1	1	1	1	1	1	13
Lm_F2365_LMOf2365_2340	1	1	1	1	1	1	1	1	1	1	1	1	1	13
Lm_F2365_LMOf2365_2341	1	1	1	1	1	1	1	1	1	1	1	1	1	13
Lm_F2365_LMOf2365_2342	1	1	1	1	1	1	1	1	1	1	1	1	1	13
Lm_F2365_LMOf2365_2343	1	1	1	1	1	1	1	1	1	1	1	1	1	13
Lm_F2365_LMOf2365_2344	1	1	1	1	1	1	1	1	1	1	1	1	1	13
Lm_F2365_LMOf2365_2345	1	1	1	1	1	1	1	1	1	1	1	1	1	13
Lm_F2365_LMOf2365_2346	1	1	1	1	1	1	1	1	1	0	0	0	0	9
Lm_F2365_LMOf2365_2347	1	1	0	1	0	0	0	0	0	0	0	0	0	3
Lm_F2365_LMOf2365_2348	1	1	0	0	0	0	0	0	0	0	0	0	0	2
Lm_F2365_LMOf2365_2349	1	1	1	1	1	1	1	1	1	1	1	1	1	13
Lm_F2365_LMOf2365_2350	1	1	1	1	1	1	1	1	1	1	1	1	1	13
Lm_F2365_LMOf2365_2351	1	1	1	1	1	1	1	1	1	1	1	1	1	13
Lm_F2365_LMOf2365_2352	1	1	1	1	1	1	1	1	1	1	1	1	1	13
Lm_F2365_LMOf2365_2353	1	1	1	1	1	1	1	1	1	1	1	1	1	13
Lm_F2365_LMOf2365_2354	1	1	1	1	1	1	1	1	1	1	1	1	1	13
Lm_F2365_LMOf2365_2355	1	1	1	1	1	1	1	1	1	1	1	1	1	13
Lm_F2365_LMOf2365_2356	1	1	1	1	1	1	1	1	1	1	1	1	1	13
Lm_F2365_LMOf2365_2357	1	1	1	1	1	1	1	1	1	1	1	1	1	13
Lm_F2365_LMOf2365_2358	1	1	1	1	1	1	1	1	1	1	1	1	1	13
Lm_F2365_LMOf2365_2359	1	1	1	1	1	1	1	1	1	1	1	1	1	13
Lm_F2365_LMOf2365_2360	1	1	1	1	1	1	1	0	0	0	1	1	1	10
Lm_F2365_LMOf2365_2361	1	1	0	0	1	0	1	0	0	0	1	1	1	7
Lm_F2365_LMOf2365_2362	1	1	1	1	1	1	1	1	1	1	1	1	1	13
Lm_F2365_LMOf2365_2363	1	1	1	1	1	1	1	1	1	1	1	1	1	13
Lm_F2365_LMOf2365_2364	1	1	1	1	1	1	1	1	1	1	1	1	1	13
Lm_F2365_LMOf2365_2365	1	1	1	1	1	1	1	1	1	1	1	1	1	13
Lm_F2365_LMOf2365_2366	1	1	1	1	1	1	1	1	1	1	1	1	1	13
Lm_F2365_LMOf2365_2367	1	1	1	1	1	1	1	1	1	1	1	1	1	13
Lm_F2365_LMOf2365_2370	1	1	1	1	1	1	1	1	1	1	1	0	0	11
Lm_F2365_LMOf2365_2371	1	1	1	1	1	1	1	1	1	1	1	1	1	13
Lm_F2365_LMOf2365_2372	1	1	1	1	1	1	1	1	1	1	1	1	1	13
Lm_F2365_LMOf2365_2373	1	1	1	1	1	1	1	1	1	1	1	1	1	13
Lm_F2365_LMOf2365_2374	1	1	1	1	1	1	1	1	1	1	1	1	1	13
Lm_F2365_LMOf2365_2375	1	1	1	1	1	1	1	1	1	1	1	1	1	13
Lm_F2365_LMOf2365_2376	1	1	1	1	1	1	1	1	1	1	1	1	1	13
Lm_F2365_LMOf2365_2377	1	1	1	1	1	1	1	1	1	1	1	1	1	13
Lm_F2365_LMOf2365_2378	1	1	1	1	1	1	1	1	1	1	1	1	1	13
Lm_F2365_LMOf2365_2379	1	1	1	1	1	1	1	1	1	1	1	1	1	13
Lm_F2365_LMOf2365_2380	1	1	1	1	1	1	1	1	1	1	1	1	1	13
Lm_F2365_LMOf2365_2381	1	1	1	0	0	1	0	0	0	1	0	0	0	5
Lm_F2365_LMOf2365_2383	1	1	1	1	1	1	1	1	1	1	1	1	1	13
Lm_F2365_LMOf2365_2384	1	1	1	1	1	1	1	1	1	1	1	1	1	13
Lm_F2365_LMOf2365_2387	1	1	1	1	1	1	1	1	1	1	1	1	1	13
Lm_F2365_LMOf2365_2388	1	1	1	1	1	1	1	1	1	1	1	1	1	13
Lm_F2365_LMOf2365_2389	1	1	1	1	1	1	1	1	1	1	1	1	1	13
Lm_F2365_LMOf2365_2390	1	1	1	1	1	1	1	1	1	1	1	1	1	13
Lm_F2365_LMOf2365_2392	1	1	1	1	1	1	1	1	1	1	1	1	1	13
Lm_F2365_LMOf2365_2393	1	1	1	1	1	1	1	1	1	1	1	1	1	13
Lm_F2365_LMOf2365_2394	1	1	1	1	1	1	1	1	1	1	1	1	1	13
Lm_F2365_LMOf2365_2395	1	1	1	1	1	1	1	1	1	1	1	1	1	13
Lm_F2365_LMOf2365_2397	1	1	1	1	1	1	1	1	1	1	1	1	1	13
Lm_F2365_LMOf2365_2398	1	1	1	1	1	1	1	1	1	1	1	1	1	13
Lm_F2365_LMOf2365_2399	1	1	1	1	1	1	1	1	1	1	1	1	1	13
Lm_F2365_LMOf2365_2400	1	1	1	1	1	1	1	1	1	1	1	1	1	13
Lm_F2365_LMOf2365_2401	1	1	1	1	1	1	1	1	1	1	1	1	1	13
[truncated: 2,953 more rows]

## Sheet: L. monocytogenes
	Lm	Lm	Lm	Lm	Lm			2384	Core genome
Total ORFs =	2680	2707	2762	2786	2910			3414	Pan-genome
Representative pan-genome ORF ID	F2365	Clip81459	EGD	HCC23	F2-208	SUM
F2-208_cas	0	0	0	0	1	1
F2-208_inlA	0	0	0	0	1	1
F2-208_NT04LM0100	0	0	0	0	1	1
F2-208_NT04LM0101b	0	0	0	0	1	1
F2-208_NT04LM0109	0	0	0	0	1	1
F2-208_NT04LM0110	0	0	0	0	1	1
F2-208_NT04LM0119	0	0	0	0	1	1
F2-208_NT04LM0257	0	0	0	0	1	1
F2-208_NT04LM0264	0	0	0	0	1	1
F2-208_NT04LM0265	0	0	0	0	1	1
F2-208_NT04LM0266	0	0	0	0	1	1
F2-208_NT04LM0267	0	0	0	0	1	1
F2-208_NT04LM0268	0	0	0	0	1	1
F2-208_NT04LM0269	0	0	0	0	1	1
F2-208_NT04LM0270	0	0	0	0	1	1
F2-208_NT04LM0271	0	0	0	0	1	1
F2-208_NT04LM0272	0	0	0	0	1	1
F2-208_NT04LM0273	0	0	0	0	1	1
F2-208_NT04LM0274	0	0	0	0	1	1
F2-208_NT04LM0275	0	0	0	0	1	1
F2-208_NT04LM0276	0	0	0	0	1	1
F2-208_NT04LM0277	0	0	0	0	1	1
F2-208_NT04LM0279	0	0	0	0	1	1
F2-208_NT04LM0280	0	0	0	0	1	1
F2-208_NT04LM0281	0	0	0	0	1	1
F2-208_NT04LM0281	0	0	0	0	1	1
F2-208_NT04LM0287	0	0	0	0	1	1
F2-208_NT04LM0288	0	0	0	0	1	1
F2-208_NT04LM0289	0	0	0	0	1	1
F2-208_NT04LM0290	0	0	0	0	1	1
F2-208_NT04LM0291	0	0	0	0	1	1
F2-208_NT04LM0293	0	0	0	0	1	1
F2-208_NT04LM0294	0	0	0	0	1	1
F2-208_NT04LM0295	0	0	0	0	1	1
F2-208_NT04LM0296	0	0	0	0	1	1
F2-208_NT04LM0297	0	0	0	0	1	1
F2-208_NT04LM0299	0	0	0	0	1	1
F2-208_NT04LM0301	0	0	0	0	1	1
F2-208_NT04LM0314	0	0	0	0	1	1
F2-208_NT04LM0315	0	0	0	0	1	1
F2-208_NT04LM0317	0	0	0	0	1	1
F2-208_NT04LM0630	0	0	0	0	1	1
F2-208_NT04LM0631	0	0	0	0	1	1
F2-208_NT04LM0632a	0	0	0	0	1	1
F2-208_NT04LM0633	0	0	0	0	1	1
F2-208_NT04LM0634	0	0	0	0	1	1
F2-208_NT04LM0678	0	0	0	0	1	1
F2-208_NT04LM0736	0	0	0	0	1	1
F2-208_NT04LM0838b	0	0	0	0	1	1
F2-208_NT04LM0839a	0	0	0	0	1	1
F2-208_NT04LM0895	0	0	0	0	1	1
F2-208_NT04LM0896	0	0	0	0	1	1
F2-208_NT04LM0897	0	0	0	0	1	1
F2-208_NT04LM0904	0	0	0	0	1	1
F2-208_NT04LM0911	0	0	0	0	1	1
F2-208_NT04LM0912	0	0	0	0	1	1
F2-208_NT04LM0913	0	0	0	0	1	1
F2-208_NT04LM0920b	0	0	0	0	1	1
F2-208_NT04LM1204	0	0	0	0	1	1
F2-208_NT04LM1209	0	0	0	0	1	1
F2-208_NT04LM1210	0	0	0	0	1	1
F2-208_NT04LM1211	0	0	0	0	1	1
F2-208_NT04LM1212	0	0	0	0	1	1
F2-208_NT04LM1294	0	0	0	0	1	1
F2-208_NT04LM1295	0	0	0	0	1	1
F2-208_NT04LM1413	0	0	0	0	1	1
F2-208_NT04LM1454	0	0	0	0	1	1
F2-208_NT04LM1461	0	0	0	0	1	1
F2-208_NT04LM1506	0	0	0	0	1	1
F2-208_NT04LM1541	0	0	0	0	1	1
F2-208_NT04LM1633	0	0	0	0	1	1
F2-208_NT04LM1634	0	0	0	0	1	1
F2-208_NT04LM1764	0	0	0	0	1	1
F2-208_NT04LM1765	0	0	0	0	1	1
F2-208_NT04LM1766	0	0	0	0	1	1
F2-208_NT04LM1767	0	0	0	0	1	1
F2-208_NT04LM1768	0	0	0	0	1	1
F2-208_NT04LM1769b	0	0	0	0	1	1
F2-208_NT04LM1770	0	0	0	0	1	1
F2-208_NT04LM1771	0	0	0	0	1	1
F2-208_NT04LM1773	0	0	0	0	1	1
F2-208_NT04LM1774	0	0	0	0	1	1
F2-208_NT04LM1775	0	0	0	0	1	1
F2-208_NT04LM1776	0	0	0	0	1	1
F2-208_NT04LM1777	0	0	0	0	1	1
F2-208_NT04LM1778	0	0	0	0	1	1
F2-208_NT04LM1779	0	0	0	0	1	1
F2-208_NT04LM1782	0	0	0	0	1	1
F2-208_NT04LM1783	0	0	0	0	1	1
F2-208_NT04LM1785	0	0	0	0	1	1
F2-208_NT04LM1787	0	0	0	0	1	1
F2-208_NT04LM1795	0	0	0	0	1	1
F2-208_NT04LM1796	0	0	0	0	1	1
F2-208_NT04LM1943	0	0	0	0	1	1
F2-208_NT04LM1949	0	0	0	0	1	1
F2-208_NT04LM1950	0	0	0	0	1	1
F2-208_NT04LM1951	0	0	0	0	1	1
F2-208_NT04LM1952	0	0	0	0	1	1
F2-208_NT04LM1953	0	0	0	0	1	1
F2-208_NT04LM1954	0	0	0	0	1	1
F2-208_NT04LM2020	0	0	0	0	1	1
F2-208_NT04LM2021	0	0	0	0	1	1
F2-208_NT04LM2022	0	0	0	0	1	1
F2-208_NT04LM2182	0	0	0	0	1	1
F2-208_NT04LM2225	0	0	0	0	1	1
F2-208_NT04LM2469	0	0	0	0	1	1
F2-208_NT04LM2488	0	0	0	0	1	1
F2-208_NT04LM2489	0	0	0	0	1	1
F2-208_NT04LM2492	0	0	0	0	1	1
F2-208_NT04LM2710	0	0	0	0	1	1
F2-208_NT04LM2710	0	0	0	0	1	1
F2-208_NT04LM2962	0	0	0	0	1	1
F2-208_NT04LM2964	0	0	0	0	1	1
F2-208_NT04LM3000	0	0	0	0	1	1
F2-208_NT04LM3001	0	0	0	0	1	1
F2-208_NT04LM3002	0	0	0	0	1	1
F2-208_NT04LM3050	0	0	0	0	1	1
F2-208_NT04LM3092	0	0	0	0	1	1
F2-208_NT04LM3123	0	0	0	0	1	1
F2-208_NT04LM3124	0	0	0	0	1	1
F2-208_NT04LM3125	0	0	0	0	1	1
F2-208_NT04LM3126	0	0	0	0	1	1
F2-208_NT04LM3127	0	0	0	0	1	1
F2-208_NT04LM3128	0	0	0	0	1	1
F2-208_NT04LM3234	0	0	0	0	1	1
F2-208_NT04LM3236	0	0	0	0	1	1
F2-208_NT04LM3237	0	0	0	0	1	1
F2-208_NT04LM3412	0	0	0	0	1	1
F2-208_NT04LM3422	0	0	0	0	1	1
F2-208_NT04LM3561	0	0	0	0	1	1
F2-208_NT04LM3562	0	0	0	0	1	1
F2-208_NT04LM3563b	0	0	0	0	1	1
F2-208_NT04LM3563c	0	0	0	0	1	1
F2-208_NT04LM3666	0	0	0	0	1	1
F2-208_NT04LM3667	0	0	0	0	1	1
F2-208_NT04LM3668	0	0	0	0	1	1
F2-208_NT04LM3943a	0	0	0	0	1	1
F2-208_NT04LM4061	0	0	0	0	1	1
F2-208_NT04LM4272	0	0	0	0	1	1
F2-208_NT04LM4273	0	0	0	0	1	1
F2-208_NT04LM4280	0	0	0	0	1	1
F2-208_NT04LM4281	0	0	0	0	1	1
F2-208_NT04LM4282	0	0	0	0	1	1
F2-208_NT04LM4283	0	0	0	0	1	1
F2-208_NT04LM4290	0	0	0	0	1	1
F2-208_NT04LM4583	0	0	0	0	1	1
F2-208_NT04LM4585	0	0	0	0	1	1
F2-208_NT04LM4618	0	0	0	0	1	1
F2-208_NT04LM4665	0	0	0	0	1	1
F2-208_NT04LM4667	0	0	0	0	1	1
F2-208_NT04LM4667	0	0	0	0	1	1
F2-208_NT04LM4671	0	0	0	0	1	1
F2-208_NT04LM4696	0	0	0	0	1	1
F2-208_NT04LM4723	0	0	0	0	1	1
F2-208_NT04LM4723	0	0	0	0	1	1
F2-208_NT04LM4754	0	0	0	0	1	1
F6-596_NT05LI0421	0	0	0	0	1	1
F6-596_NT05LI0513	0	0	0	0	1	1
F6-596_NT05LI2722	0	0	0	0	1	1
F6-596_NT05LI3356	0	0	0	0	1	1
F6-596_NT05LI3813	0	0	0	0	1	1
J1-023_NT06LI0213b	0	0	0	0	1	1
J1-023_NT06LI0545	0	0	0	0	1	1
J1-023_NT06LI0550	0	0	0	0	1	1
J1-023_NT06LI0555	0	0	0	0	1	1
Lin_Clip_lin0072	0	0	0	0	1	1
Lin_Clip_lin0080	0	0	0	0	1	1
Lin_Clip_lin0096	0	0	0	0	1	1
Lin_Clip_lin0124	0	0	0	0	1	1
Lin_Clip_lin0128	0	0	0	0	1	1
Lin_Clip_lin0290	0	0	0	0	1	1
Lin_Clip_lin0456	0	0	0	0	1	1
Lin_Clip_lin0523	0	0	0	0	1	1
Lin_Clip_lin0525	0	0	0	0	1	1
Lin_Clip_lin0557	0	0	0	0	1	1
Lin_Clip_lin0560					1	1
Lin_Clip_lin0561					1	1
Lin_Clip_lin0661	0	0	0	0	1	1
Lin_Clip_lin0678	0	0	0	0	1	1
Lin_Clip_lin0739	0	0	0	0	1	1
Lin_Clip_lin0803	0	0	0	0	1	1
Lin_Clip_lin1212	0	0	0	0	1	1
Lin_Clip_lin1254	0	0	0	0	1	1
Lin_Clip_lin1255	0	0	0	0	1	1
Lin_Clip_lin1450	0	0	0	0	1	1
Lin_Clip_lin1743	0	0	0	0	1	1
Lin_Clip_lin2374	0	0	0	0	1	1
Lin_Clip_lin2375	0	0	0	0	1	1
Lin_Clip_lin2376	0	0	0	0	1	1
Lin_Clip_lin2379	0	0	0	0	1	1
Lin_Clip_lin2380	0	0	0	0	1	1
Lin_Clip_lin2408	0	0	0	0	1	1
Lin_Clip_lin2409	0	0	0	0	1	1
Lin_Clip_lin2410	0	0	0	0	1	1
Lin_Clip_lin2418	0	0	0	0	1	1
Lin_Clip_lin2420	0	0	0	0	1	1
Lin_Clip_lin2565	0	0	0	0	1	1
Lin_Clip_lin2596	0	0	0	0	1	1
Lin_Clip_lin2724	0	0	0	0	1	1
Lin_Clip_lin2736	0	0	0	0	1	1
Lin_Clip_lin2742	0	0	0	0	1	1
Lin_Clip_lin2743	0	0	0	0	1	1
Lin_Clip_lin2744	0	0	0	0	1	1
Lin_Clip_pLI100_pli0041	0	0	0	0	1	1
Lin_Clip_pLI100_pli0066	0	0	0	0	1	1
Lin_Clip_pLI100_pli0067	0	0	0	0	1	1
Lm_Clip81459_inlB	0	1	1	1	1	4
Lm_Clip81459_Lm4b_00013	0	1	0	0	0	1
Lm_Clip81459_Lm4b_00014	0	1	0	0	0	1
Lm_Clip81459_Lm4b_00015	0	1	0	0	0	1
Lm_Clip81459_Lm4b_00033	0	1	0	0	0	1
Lm_Clip81459_Lm4b_00071	0	1	0	0	0	1
Lm_Clip81459_Lm4b_00072	0	1	0	0	0	1
Lm_Clip81459_Lm4b_00073	0	1	0	0	0	1
Lm_Clip81459_Lm4b_00074	0	1	0	0	0	1
Lm_Clip81459_Lm4b_00075	0	1	0	0	0	1
Lm_Clip81459_Lm4b_00076	0	1	0	0	0	1
Lm_Clip81459_Lm4b_00077	0	1	0	0	0	1
Lm_Clip81459_Lm4b_00078	0	1	0	0	0	1
Lm_Clip81459_Lm4b_00079	0	1	0	0	0	1
Lm_Clip81459_Lm4b_00144	0	1	1	1	1	4
Lm_Clip81459_Lm4b_00149	0	1	1	0	1	3
Lm_Clip81459_Lm4b_00150	0	1	1	0	1	3
Lm_Clip81459_Lm4b_00151	0	1	1	1	0	3
Lm_Clip81459_Lm4b_00330	0	1	1	0	1	3
Lm_Clip81459_Lm4b_00376	0	1	1	1	0	3
Lm_Clip81459_Lm4b_00377	0	1	1	1	1	4
Lm_Clip81459_Lm4b_00380	0	1	1	0	0	2
Lm_Clip81459_Lm4b_00384	0	1	1	0	0	2
Lm_Clip81459_Lm4b_00385	0	1	1	0	0	2
Lm_Clip81459_Lm4b_00386	0	1	1	0	0	2
Lm_Clip81459_Lm4b_00397	0	1	1	0	1	3
Lm_Clip81459_Lm4b_00398a	0	1	1	0	1	3
Lm_Clip81459_Lm4b_00399	0	1	1	1	0	3
Lm_Clip81459_Lm4b_00422	0	1	1	1	1	4
Lm_Clip81459_Lm4b_00423	0	1	1	1	1	4
Lm_Clip81459_Lm4b_00424	0	1	1	1	1	4
Lm_Clip81459_Lm4b_00456	0	1	0	1	1	3
Lm_Clip81459_Lm4b_00496	0	1	0	0	1	2
Lm_Clip81459_Lm4b_00497	0	1	0	0	0	1
Lm_Clip81459_Lm4b_00498	0	1	1	0	1	3
Lm_Clip81459_Lm4b_00499	0	1	0	0	1	2
Lm_Clip81459_Lm4b_00505	0	1	0	1	1	3
Lm_Clip81459_Lm4b_00543	0	1	0	0	1	2
Lm_Clip81459_Lm4b_00544	0	1	0	0	1	2
Lm_Clip81459_Lm4b_00545	0	1	0	0	1	2
Lm_Clip81459_Lm4b_00546	0	1	0	0	1	2
Lm_Clip81459_Lm4b_00547	0	1	0	0	0	1
Lm_Clip81459_Lm4b_00679	0	1	0	0	0	1
Lm_Clip81459_Lm4b_00680	0	1	0	0	0	1
Lm_Clip81459_Lm4b_00681	0	1	0	0	0	1
Lm_Clip81459_Lm4b_00698	0	1	1	1	0	3
Lm_Clip81459_Lm4b_00699	0	1	0	0	1	2
Lm_Clip81459_Lm4b_00781	0	1	1	0	0	2
Lm_Clip81459_Lm4b_00782	0	1	1	0	0	2
Lm_Clip81459_Lm4b_00783	0	1	1	0	0	2
Lm_Clip81459_Lm4b_00784	0	1	1	0	0	2
Lm_Clip81459_Lm4b_00785	0	1	1	0	0	2
Lm_Clip81459_Lm4b_00786	0	1	1	0	0	2
Lm_Clip81459_Lm4b_00798	0	1	1	1	1	4
Lm_Clip81459_Lm4b_00799	0	1	1	1	1	4
Lm_Clip81459_Lm4b_00906	0	1	1	1	1	4
Lm_Clip81459_Lm4b_00954	0	1	1	1	1	4
Lm_Clip81459_Lm4b_01007	0	1	1	1	1	4
Lm_Clip81459_Lm4b_01120	0	1	0	0	0	1
Lm_Clip81459_Lm4b_01121	0	1	0	0	0	1
Lm_Clip81459_Lm4b_01124	0	1	0	1	0	2
Lm_Clip81459_Lm4b_01126a	0	1	0	1	1	3
Lm_Clip81459_Lm4b_01127	0	1	0	1	1	3
Lm_Clip81459_Lm4b_01138	0	1	0	1	1	3
Lm_Clip81459_Lm4b_01139	0	1	0	0	0	1
Lm_Clip81459_Lm4b_01608	0	1	1	0	0	2
Lm_Clip81459_Lm4b_01628	0	1	1	1	1	4
Lm_Clip81459_Lm4b_01651	0	1	1	0	1	3
Lm_Clip81459_Lm4b_01669	0	1	0	1	0	2
Lm_Clip81459_Lm4b_01731	0	1	1	1	0	3
Lm_Clip81459_Lm4b_01733	1	1	1	1	1	5
Lm_Clip81459_Lm4b_01735	0	1	1	1	1	4
Lm_Clip81459_Lm4b_01815	0	1	1	1	1	4
Lm_Clip81459_Lm4b_02066	0	1	1	1	1	4
Lm_Clip81459_Lm4b_02105	0	1	1	1	1	4
Lm_Clip81459_Lm4b_02144	0	1	0	0	0	1
Lm_Clip81459_Lm4b_02159	0	1	1	1	0	3
Lm_Clip81459_Lm4b_02160	0	1	1	1	0	3
Lm_Clip81459_Lm4b_02161	0	1	1	1	0	3
Lm_Clip81459_Lm4b_02269	0	1	1	1	1	4
Lm_Clip81459_Lm4b_02324	0	1	0	0	1	2
Lm_Clip81459_Lm4b_02325	0	1	0	0	1	2
Lm_Clip81459_Lm4b_02326	0	1	0	0	1	2
Lm_Clip81459_Lm4b_02327	0	1	0	0	1	2
Lm_Clip81459_Lm4b_02328	0	1	0	0	1	2
Lm_Clip81459_Lm4b_02329	0	1	0	0	1	2
Lm_Clip81459_Lm4b_02432	0	1	1	1	1	4
Lm_Clip81459_Lm4b_02561	0	1	1	1	1	4
Lm_Clip81459_Lm4b_02662	0	1	0	0	1	2
Lm_Clip81459_Lm4b_02754	0	1	0	0	0	1
Lm_Clip81459_Lm4b_02781	0	1	1	0	1	3
Lm_Clip81459_Lm4b_02782	0	1	1	0	1	3
Lm_EGD_bvrA	0	0	1	0	1	2
Lm_EGD_bvrB	0	0	1	0	1	2
Lm_EGD_bvrC	0	0	1	0	1	2
Lm_EGD_cadA	0	0	1	0	0	1
Lm_EGD_inlG	0	0	1	0	1	2
Lm_EGD_int	0	0	1	0	1	2
Lm_EGD_lmo0066	0	0	1	0	0	1
Lm_EGD_lmo0067	0	0	1	0	0	1
Lm_EGD_lmo0071	0	0	1	0	0	1
Lm_EGD_lmo0080	0	0	1	0	0	1
Lm_EGD_lmo0081	0	0	1	0	0	1
Lm_EGD_lmo0147	0	0	1	0	1	2
Lm_EGD_lmo0150	0	0	1	0	0	1
Lm_EGD_lmo0151	0	0	1	0	0	1
Lm_EGD_lmo0171	0	0	1	0	1	2
Lm_EGD_lmo0172	0	0	1	0	1	2
Lm_EGD_lmo0173	0	0	1	0	1	2
Lm_EGD_lmo0174	0	0	3	0	1	4
Lm_EGD_lmo0252	0	0	1	1	1	3
Lm_EGD_lmo0253	0	0	1	1	1	3
Lm_EGD_lmo0254	0	0	1	1	1	3
Lm_EGD_lmo0255	0	0	1	1	1	3
Lm_EGD_lmo0304	0	0	1	0	1	2
Lm_EGD_lmo0306	0	0	1	1	0	2
Lm_EGD_lmo0307	0	0	1	1	0	2
Lm_EGD_lmo0308	0	0	1	1	0	2
Lm_EGD_lmo0309	0	0	1	1	0	2
Lm_EGD_lmo0310	0	0	1	0	0	1
Lm_EGD_lmo0311	0	0	1	0	0	1
Lm_EGD_lmo0312	0	0	1	0	0	1
Lm_EGD_lmo0313	0	0	1	0	0	1
Lm_EGD_lmo0332	0	0	1	0	0	1
Lm_EGD_lmo0339	0	0	1	1	1	3
Lm_EGD_lmo0341	0	0	1	0	0	1
Lm_EGD_lmo0379	0	0	1	1	1	3
Lm_EGD_lmo0409	0	0	1	0	1	2
Lm_EGD_lmo0421	0	0	1	1	1	3
Lm_EGD_lmo0422	0	0	1	1	1	3
Lm_EGD_lmo0423	0	0	1	1	1	3
Lm_EGD_lmo0435	0	0	1	0	0	1
Lm_EGD_lmo0444	0	0	1	0	0	1
Lm_EGD_lmo0445	0	0	1	0	0	1
Lm_EGD_lmo0446	0	0	1	0	0	1
Lm_EGD_lmo0447	0	0	1	0	1	2
Lm_EGD_lmo0448	0	0	1	0	1	2
Lm_EGD_lmo0465	0	0	1	0	0	1
Lm_EGD_lmo0466	0	0	1	0	0	1
Lm_EGD_lmo0467	0	0	1	0	0	1
Lm_EGD_lmo0468	0	0	1	0	0	1
Lm_EGD_lmo0469	0	0	1	0	0	1
Lm_EGD_lmo0470	0	0	1	0	0	1
Lm_EGD_lmo0471	0	0	1	0	0	1
Lm_EGD_lmo0472	0	0	1	0	1	2
Lm_EGD_lmo0473	0	0	1	0	1	2
Lm_EGD_lmo0497	0	0	1	0	0	1
Lm_EGD_lmo0525	0	0	1	0	0	1
Lm_EGD_lmo0638	0	0	1	0	0	1
Lm_EGD_lmo0734	0	0	1	0	0	1
Lm_EGD_lmo0735	0	0	1	0	0	1
Lm_EGD_lmo0736	0	0	1	0	0	1
Lm_EGD_lmo0737	0	0	1	0	0	1
Lm_EGD_lmo0738	0	0	1	0	0	1
Lm_EGD_lmo0739	0	0	1	0	0	1
Lm_EGD_lmo0746	0	0	1	1	0	2
Lm_EGD_lmo0747	0	0	1	1	0	2
Lm_EGD_lmo0748	0	0	1	1	0	2
Lm_EGD_lmo0750	0	0	1	1	0	2
Lm_EGD_lmo0751	0	0	1	1	0	2
Lm_EGD_lmo0780	0	0	1	1	1	3
Lm_EGD_lmo0801	0	0	1	0	0	1
Lm_EGD_lmo0815	0	0	1	0	1	2
Lm_EGD_lmo0816	0	0	1	0	1	2
Lm_EGD_lmo0828	0	0	1	0	1	2
Lm_EGD_lmo0933	0	0	1	0	0	1
Lm_EGD_lmo1060	0	0	1	0	0	1
Lm_EGD_lmo1061	0	0	1	0	0	1
Lm_EGD_lmo1062	0	0	1	0	0	1
Lm_EGD_lmo1063	0	0	1	0	0	1
Lm_EGD_lmo1076	0	0	1	0	0	1
Lm_EGD_lmo1077	0	0	1	0	0	1
Lm_EGD_lmo1079	0	0	1	0	0	1
Lm_EGD_lmo1080	0	0	1	0	0	1
Lm_EGD_lmo1081	0	0	1	0	0	1
Lm_EGD_lmo1082	0	0	1	0	0	1
Lm_EGD_lmo1083	0	0	1	0	0	1
Lm_EGD_lmo1084	0	0	1	0	0	1
Lm_EGD_lmo1085	0	0	1	0	0	1
Lm_EGD_lmo1090	0	0	1	0	0	1
Lm_EGD_lmo1091	0	0	1	0	0	1
Lm_EGD_lmo1097	0	0	1	0	0	1
Lm_EGD_lmo1098	0	0	1	1	0	2
Lm_EGD_lmo1099	0	0	1	1	0	2
Lm_EGD_lmo1101	0	0	1	0	0	1
Lm_EGD_lmo1102	0	0	1	0	0	1
Lm_EGD_lmo1103	0	0	1	0	0	1
Lm_EGD_lmo1104	0	0	1	0	0	1
Lm_EGD_lmo1105	0	0	1	0	0	1
Lm_EGD_lmo1106	0	0	1	0	0	1
Lm_EGD_lmo1107	0	0	1	0	0	1
Lm_EGD_lmo1108	0	0	1	0	0	1
Lm_EGD_lmo1110	0	0	1	0	0	1
Lm_EGD_lmo1111	0	0	1	0	0	1
Lm_EGD_lmo1112	0	0	1	0	1	2
Lm_EGD_lmo1113	0	0	1	0	0	1
Lm_EGD_lmo1114	0	0	1	0	0	1
Lm_EGD_lmo1115	0	0	1	1	0	2
Lm_EGD_lmo1118	0	0	1	0	0	1
Lm_EGD_lmo1119	0	0	1	0	0	1
Lm_EGD_lmo1120	0	0	1	0	0	1
Lm_EGD_lmo1125	0	0	1	1	1	3
Lm_EGD_lmo1139	0	0	1	1	1	3
Lm_EGD_lmo1188	0	0	1	0	0	1
Lm_EGD_lmo1289	0	0	1	1	1	3
Lm_EGD_lmo1307	0	0	1	1	1	3
Lm_EGD_lmo1648	0	0	1	0	0	1
Lm_EGD_lmo1968	0	0	1	0	0	1
Lm_EGD_lmo1969	0	0	1	0	0	1
Lm_EGD_lmo1970	0	0	1	0	0	1
Lm_EGD_lmo1971	0	0	1	0	0	1
Lm_EGD_lmo1972	0	0	1	0	0	1
Lm_EGD_lmo1973	0	0	1	0	0	1
Lm_EGD_lmo1974	0	0	1	0	0	1
Lm_EGD_lmo2027	0	0	1	0	1	2
Lm_EGD_lmo2271	0	0	1	0	1	2
Lm_EGD_lmo2273	0	0	1	1	1	3
Lm_EGD_lmo2274	0	0	1	1	1	3
Lm_EGD_lmo2275	0	0	1	1	1	3
Lm_EGD_lmo2276	0	0	1	0	0	1
Lm_EGD_lmo2277	0	0	1	0	0	1
Lm_EGD_lmo2279	0	0	1	0	0	1
Lm_EGD_lmo2280	0	0	1	0	0	1
Lm_EGD_lmo2282	0	0	1	1	0	2
Lm_EGD_lmo2283	0	0	1	1	0	2
Lm_EGD_lmo2284	0	0	1	1	0	2
Lm_EGD_lmo2285	0	0	1	1	1	3
Lm_EGD_lmo2286	0	0	1	1	0	2
Lm_EGD_lmo2287	0	0	1	1	1	3
Lm_EGD_lmo2288	0	0	1	1	1	3
Lm_EGD_lmo2289	0	0	1	1	1	3
Lm_EGD_lmo2290	0	0	1	1	1	3
Lm_EGD_lmo2291	0	0	1	1	1	3
Lm_EGD_lmo2292	0	0	1	1	1	3
Lm_EGD_lmo2293	0	0	1	1	1	3
Lm_EGD_lmo2294	0	0	1	1	1	3
Lm_EGD_lmo2295	0	0	1	1	1	3
Lm_EGD_lmo2296	0	0	1	1	0	2
Lm_EGD_lmo2297	0	0	1	1	1	3
Lm_EGD_lmo2298	0	0	1	1	1	3
Lm_EGD_lmo2299	0	0	1	1	1	3
Lm_EGD_lmo2300	0	0	1	1	1	3
Lm_EGD_lmo2301	0	0	1	0	1	2
Lm_EGD_lmo2302	0	0	1	0	0	1
Lm_EGD_lmo2303	0	0	1	1	1	3
Lm_EGD_lmo2305	0	0	1	1	1	3
Lm_EGD_lmo2306	0	0	1	1	1	3
Lm_EGD_lmo2308	0	0	1	1	1	3
Lm_EGD_lmo2311	0	0	1	1	0	2
Lm_EGD_lmo2312	0	0	1	1	0	2
Lm_EGD_lmo2313	0	0	1	1	0	2
Lm_EGD_lmo2315	0	0	1	0	0	1
Lm_EGD_lmo2316	0	0	1	0	0	1
Lm_EGD_lmo2317	0	0	1	0	1	2
Lm_EGD_lmo2318	0	0	1	0	1	2
Lm_EGD_lmo2319	0	0	1	0	1	2
Lm_EGD_lmo2323	0	0	1	1	1	3
Lm_EGD_lmo2324	0	0	1	1	1	3
Lm_EGD_lmo2325	0	0	1	0	0	1
Lm_EGD_lmo2326	0	0	1	0	0	1
Lm_EGD_lmo2327	0	0	1	1	0	2
Lm_EGD_lmo2328	0	0	1	0	0	1
Lm_EGD_lmo2329	0	0	1	0	0	1
Lm_EGD_lmo2330	0	0	1	0	0	1
Lm_EGD_lmo2331	0	0	1	0	0	1
Lm_EGD_lmo2409	0	0	1	0	0	1
Lm_EGD_lmo2410	0	0	1	0	0	1
Lm_EGD_lmo2550	0	0	1	0	0	1
Lm_EGD_lmo2576	0	0	1	0	0	1
Lm_EGD_lmo2644	0	0	1	1	1	3
Lm_EGD_lmo2686	0	0	1	0	0	1
Lm_EGD_lmo2711	0	0	1	0	1	2
Lm_EGD_lmo2753	0	0	1	0	0	1
Lm_EGD_lmo2807	0	0	1	1	0	2
Lm_EGD_lmo2808	0	0	1	0	1	2
Lm_EGD_lysA-2	0	0	1	1	0	2
Lm_F2365_accA	1	1	1	1	1	5
Lm_F2365_accB	1	1	1	1	1	5
Lm_F2365_accC	1	1	1	1	1	5
Lm_F2365_accD	1	1	1	1	1	5
Lm_F2365_ackA	1	1	1	1	1	5
Lm_F2365_acnA	1	1	1	1	1	5
Lm_F2365_acpP	1	1	1	1	1	5
Lm_F2365_acpS	1	1	1	1	1	5
Lm_F2365_acsA	1	1	1	1	1	5
Lm_F2365_actA	1	1	1	1	1	5
Lm_F2365_ada	1	1	1	1	1	5
Lm_F2365_addA	1	1	1	1	1	5
Lm_F2365_addB	1	1	1	1	1	5
Lm_F2365_ade	1	1	1	1	1	5
Lm_F2365_adhE	1	1	1	1	1	5
Lm_F2365_agrA	1	1	1	1	1	5
Lm_F2365_agrC	1	1	1	1	1	5
Lm_F2365_alaS	1	1	1	1	1	5
Lm_F2365_ald	1	1	1	1	1	5
Lm_F2365_alr	1	1	1	1	1	5
Lm_F2365_alsS	1	1	1	1	1	5
Lm_F2365_ami	1	1	1	1	1	5
Lm_F2365_ansA	1	1	1	1	1	5
Lm_F2365_apt	1	1	1	1	1	5
Lm_F2365_arcA	1	1	1	1	1	5
Lm_F2365_arcC	1	1	1	0	0	3
Lm_F2365_argB	1	1	1	1	1	5
Lm_F2365_argC	1	1	1	1	1	5
Lm_F2365_argD	1	1	1	1	1	5
Lm_F2365_argF-1	1	1	1	0	0	3
Lm_F2365_argF-2	1	1	1	1	1	5
Lm_F2365_argG	1	1	1	1	1	5
Lm_F2365_argH	1	1	1	1	1	5
Lm_F2365_argJ	1	1	1	1	1	5
Lm_F2365_argR	1	1	1	1	1	5
Lm_F2365_argS	1	1	1	1	1	5
Lm_F2365_aroA	1	1	1	1	1	5
Lm_F2365_aroB	1	1	1	1	1	5
Lm_F2365_aroC	1	1	1	1	1	5
Lm_F2365_aroD	1	1	1	1	1	5
Lm_F2365_aroE-1	1	1	1	1	1	5
Lm_F2365_aroE-2	1	1	1	1	1	5
Lm_F2365_aroH	1	1	1	1	1	5
Lm_F2365_aroK	1	1	1	1	1	5
Lm_F2365_arsB	1	1	1	1	1	5
Lm_F2365_asd	1	1	1	1	1	5
Lm_F2365_asnB	1	1	1	1	1	5
Lm_F2365_asnS	1	1	1	1	1	5
Lm_F2365_aspB	1	1	1	1	1	5
Lm_F2365_aspS	1	1	1	1	1	5
Lm_F2365_atpA-1	1	1	1	1	1	5
Lm_F2365_atpA-2	1	1	1	1	1	5
Lm_F2365_atpB	1	1	1	1	1	5
Lm_F2365_atpC	1	1	1	1	1	5
Lm_F2365_atpD-1	1	1	1	1	1	5
Lm_F2365_atpD-2	1	1	1	1	1	5
Lm_F2365_atpF	1	1	1	1	1	5
Lm_F2365_atpG	1	1	1	1	1	5
Lm_F2365_atpH	1	1	1	1	1	5
Lm_F2365_atpI	1	1	1	1	1	5
Lm_F2365_bglA	1	1	1	0	1	4
Lm_F2365_bglH-1	1	1	1	1	1	5
Lm_F2365_bglH-2	1	1	1	1	1	5
Lm_F2365_bglX-1	1	1	1	1	1	5
Lm_F2365_bglX-2	1	1	1	1	1	5
Lm_F2365_birA	1	1	1	1	1	5
Lm_F2365_bsaA	1	1	1	1	1	5
Lm_F2365_budA	1	1	1	1	1	5
Lm_F2365_cadA	1	1	1	1	1	5
Lm_F2365_cah	1	1	1	1	1	5
Lm_F2365_carA	1	1	1	1	1	5
Lm_F2365_carB	1	1	1	1	1	5
Lm_F2365_cbH	1	1	1	1	1	5
Lm_F2365_cbiD	1	1	1	1	1	5
Lm_F2365_cbiE	1	1	1	1	1	5
Lm_F2365_cbiG	1	1	1	1	1	5
Lm_F2365_cbiK	1	1	1	1	1	5
Lm_F2365_cbiM	1	1	1	1	1	5
Lm_F2365_cbiQ	1	1	1	1	1	5
Lm_F2365_cbiT	1	1	1	1	1	5
Lm_F2365_ccpA	1	1	1	1	1	5
Lm_F2365_cdd	1	1	1	1	1	5
Lm_F2365_cdsA	1	1	1	1	1	5
Lm_F2365_celB	1	1	1	1	1	5
Lm_F2365_cheA	1	1	1	1	1	5
Lm_F2365_cheR	1	1	1	1	1	5
Lm_F2365_cheV	1	1	1	1	1	5
Lm_F2365_cheY	1	1	1	1	1	5
Lm_F2365_chiB	1	1	1	1	1	5
Lm_F2365_clpP	1	1	1	1	1	5
Lm_F2365_clpP-1	1	1	1	1	1	5
Lm_F2365_clpX	1	1	1	1	1	5
Lm_F2365_cls-1	1	1	1	1	1	5
Lm_F2365_cls-2	1	1	1	1	1	5
Lm_F2365_cmk	1	1	1	1	1	5
Lm_F2365_coaA	1	1	1	1	1	5
Lm_F2365_coaBC	1	1	1	1	1	5
Lm_F2365_coaD	1	1	1	1	1	5
Lm_F2365_coaE	1	1	1	1	1	5
Lm_F2365_cobB	1	1	1	1	1	5
Lm_F2365_cobC	1	1	1	1	1	5
Lm_F2365_cobH	1	1	1	1	1	5
Lm_F2365_cobI	1	1	1	1	1	5
Lm_F2365_cobJ	1	1	1	1	1	5
Lm_F2365_cobK	1	1	1	1	1	5
Lm_F2365_cobM	1	1	1	1	1	5
Lm_F2365_cobQ	1	1	1	1	1	5
Lm_F2365_cobS	1	1	1	1	1	5
Lm_F2365_cobU	1	1	1	1	1	5
Lm_F2365_ctaB	1	1	1	1	1	5
Lm_F2365_ctsR	1	1	1	1	1	5
Lm_F2365_cydA	1	1	1	1	1	5
Lm_F2365_cydB	1	1	1	1	1	5
Lm_F2365_cydC	1	1	1	1	1	5
Lm_F2365_cydD	1	1	1	1	1	5
Lm_F2365_cysE	1	1	1	1	1	5
Lm_F2365_cysK	1	1	1	1	1	5
Lm_F2365_cysS	1	1	1	1	1	5
Lm_F2365_dapA	1	1	1	1	1	5
Lm_F2365_dapB	1	1	1	1	1	5
Lm_F2365_dapF	1	1	1	1	1	5
Lm_F2365_dat	1	1	1	1	1	5
Lm_F2365_dbpA	1	1	1	1	1	5
Lm_F2365_def	1	1	1	1	1	5
Lm_F2365_degU	1	1	1	1	1	5
Lm_F2365_deoB	1	1	1	1	1	5
Lm_F2365_deoC	1	1	1	1	1	5
Lm_F2365_deoD	1	1	1	1	1	5
Lm_F2365_deoR	1	1	1	1	1	5
Lm_F2365_dgkA	1	1	1	1	1	5
Lm_F2365_dgt	1	1	1	1	1	5
Lm_F2365_divIVA	1	1	1	1	1	5
Lm_F2365_dltA	1	1	1	1	1	5
Lm_F2365_dltB	1	1	1	1	1	5
Lm_F2365_dltC	1	1	1	1	1	5
Lm_F2365_dltD	1	1	1	1	1	5
Lm_F2365_dnaA	1	1	1	1	1	5
Lm_F2365_dnaB	1	1	1	1	1	5
Lm_F2365_dnaD	1	1	1	1	1	5
Lm_F2365_dnaE	1	1	1	1	1	5
Lm_F2365_dnaG	1	1	1	1	1	5
Lm_F2365_dnaI	1	1	1	1	1	5
Lm_F2365_dnaJ	1	1	1	1	1	5
Lm_F2365_dnaK	1	1	1	1	1	5
Lm_F2365_dnaN	1	1	1	1	1	5
Lm_F2365_dnaX	1	1	1	1	1	5
Lm_F2365_drrC	1	1	1	1	1	5
Lm_F2365_dtd	1	1	1	1	1	5
Lm_F2365_dxr	1	1	1	1	1	5
Lm_F2365_dxs	1	1	1	1	1	5
Lm_F2365_efp	1	1	1	1	1	5
Lm_F2365_eno	1	1	1	1	1	5
Lm_F2365_erA	1	1	1	1	1	5
Lm_F2365_est-1	1	1	1	1	1	5
Lm_F2365_est-2	1	1	1	1	1	5
Lm_F2365_estA	1	1	1	1	1	5
Lm_F2365_eutA	1	1	1	1	1	5
Lm_F2365_eutB	1	1	1	1	1	5
Lm_F2365_eutC	1	1	1	1	1	5
Lm_F2365_eutJ	1	1	1	1	1	5
Lm_F2365_eutL	1	1	1	1	1	5
Lm_F2365_eutP	1	1	1	1	1	5
Lm_F2365_exoA	1	1	1	1	1	5
Lm_F2365_ezrA	1	1	1	1	1	5
Lm_F2365_fabD	1	1	1	1	1	5
Lm_F2365_fabF	1	1	1	1	1	5
Lm_F2365_fabG	1	1	1	1	1	5
Lm_F2365_fabH	1	1	1	1	1	5
Lm_F2365_fabI	1	1	1	1	1	5
Lm_F2365_fabZ	1	1	1	1	1	5
Lm_F2365_fdhD	1	1	1	1	1	5
Lm_F2365_feoB	1	1	1	1	1	5
Lm_F2365_ffh	1	1	1	1	1	5
Lm_F2365_fhs	1	1	1	1	1	5
Lm_F2365_flaR	1	1	1	1	1	5
Lm_F2365_flgB	1	1	1	1	1	5
Lm_F2365_flgC	1	1	1	1	1	5
Lm_F2365_flgD	1	1	1	1	1	5
Lm_F2365_flhA	1	1	1	1	1	5
Lm_F2365_fliD	1	1	1	1	1	5
Lm_F2365_fliF	1	1	1	1	1	5
Lm_F2365_fliG	1	1	1	1	1	5
Lm_F2365_fliI	1	1	1	1	1	5
Lm_F2365_fliM	1	1	1	1	1	5
Lm_F2365_fliP	1	1	1	1	1	5
Lm_F2365_fliQ	1	1	1	1	1	5
Lm_F2365_fliR	1	1	1	1	1	5
Lm_F2365_fmt	1	1	1	1	1	5
Lm_F2365_fni	1	1	1	1	1	5
Lm_F2365_folA	1	1	1	1	1	5
Lm_F2365_folB	1	1	1	1	1	5
Lm_F2365_folC	1	1	1	1	1	5
Lm_F2365_folD	1	1	1	1	1	5
Lm_F2365_folE	1	1	1	1	1	5
Lm_F2365_folK	1	1	1	1	1	5
Lm_F2365_folP	1	1	1	1	1	5
Lm_F2365_frr	1	1	1	1	1	5
Lm_F2365_fruB	1	1	1	1	1	5
Lm_F2365_ftsA	1	1	1	1	1	5
Lm_F2365_ftsE	1	1	1	1	1	5
Lm_F2365_ftsH	1	1	1	1	1	5
Lm_F2365_ftsX	1	1	1	1	1	5
Lm_F2365_ftsY	1	1	1	1	1	5
Lm_F2365_ftsZ	1	1	1	1	1	5
Lm_F2365_fumC	1	1	1	1	1	5
Lm_F2365_fusA	1	1	1	1	1	5
Lm_F2365_gabD	1	1	1	1	1	5
Lm_F2365_gadB	1	1	1	1	1	5
Lm_F2365_gadG	1	1	1	1	1	5
Lm_F2365_galE	1	1	1	1	1	5
Lm_F2365_galU	1	1	1	1	1	5
Lm_F2365_gap	1	1	1	1	1	5
Lm_F2365_garK-1	1	1	1	1	0	4
Lm_F2365_garK-2	1	1	1	1	1	5
Lm_F2365_gatA	1	1	1	1	1	5
Lm_F2365_gatB	1	1	1	1	1	5
Lm_F2365_gatC	1	1	1	1	1	5
Lm_F2365_gcvH	1	1	1	1	1	5
Lm_F2365_gcvP1	1	1	1	1	1	5
Lm_F2365_gcvP2	1	1	1	1	1	5
Lm_F2365_gcvT	1	1	1	1	1	5
Lm_F2365_gdhA	1	1	1	1	1	5
Lm_F2365_gid	1	1	1	1	1	5
Lm_F2365_gidA	1	1	1	1	1	5
Lm_F2365_gidB	1	1	1	1	1	5
Lm_F2365_glcK	1	1	1	1	1	5
Lm_F2365_glmM	1	1	1	1	1	5
Lm_F2365_glmS	1	1	1	1	1	5
Lm_F2365_glnA	1	1	1	1	1	5
Lm_F2365_glnR	1	1	1	1	1	5
Lm_F2365_glpD	1	1	1	1	1	5
Lm_F2365_glpF-1	1	1	1	1	1	5
Lm_F2365_glpF-2	1	1	1	1	1	5
Lm_F2365_glpK-1	1	1	1	0	0	3
Lm_F2365_glpK-2	1	1	1	1	1	5
Lm_F2365_glpP	1	1	1	1	1	5
Lm_F2365_gltB	1	1	1	1	1	5
Lm_F2365_gltC	1	1	1	1	1	5
Lm_F2365_gltD	1	1	1	1	1	5
Lm_F2365_gltX	1	1	1	1	1	5
Lm_F2365_glyA	1	1	1	1	1	5
Lm_F2365_glyQ	1	1	1	1	1	5
Lm_F2365_glyS	1	1	1	1	1	5
Lm_F2365_gnd	1	1	1	1	1	5
Lm_F2365_gor	1	1	1	1	1	5
Lm_F2365_gpm	1	1	1	1	1	5
Lm_F2365_gpmA	1	1	1	1	1	5
Lm_F2365_gpsA	1	1	1	1	1	5
Lm_F2365_groEL	1	1	1	1	1	5
Lm_F2365_groES	1	1	1	1	1	5
Lm_F2365_grpE	1	1	1	1	1	5
Lm_F2365_gsaB	1	1	1	1	1	5
Lm_F2365_gtcA	1	1	1	1	1	5
Lm_F2365_gtfA	1	1	0	1	0	3
Lm_F2365_guaA	1	1	1	1	1	5
Lm_F2365_guaB	1	1	1	1	1	5
Lm_F2365_gyrA	1	1	1	1	1	5
Lm_F2365_gyrB	1	1	1	1	1	5
Lm_F2365_hemA	1	1	1	1	1	5
Lm_F2365_hemB	1	1	1	1	1	5
Lm_F2365_hemC	1	1	1	1	1	5
Lm_F2365_hemD	1	1	1	1	1	5
Lm_F2365_hemE	1	1	1	1	1	5
Lm_F2365_hemG	1	1	1	1	1	5
Lm_F2365_hemH	1	1	1	1	1	5
Lm_F2365_hemL	1	1	1	1	1	5
Lm_F2365_hepB	1	1	1	1	1	5
Lm_F2365_hfq	1	1	1	1	1	5
Lm_F2365_hisA	1	1	1	1	1	5
Lm_F2365_hisB	1	1	1	1	1	5
Lm_F2365_hisC	1	1	1	1	1	5
Lm_F2365_hisD	1	1	1	1	1	5
Lm_F2365_hisE	1	1	1	1	1	5
Lm_F2365_hisF	1	1	1	1	1	5
Lm_F2365_hisG	1	1	1	1	1	5
Lm_F2365_hisH	1	1	1	1	1	5
Lm_F2365_hisI	1	1	1	1	1	5
Lm_F2365_hisK	1	1	1	1	1	5
Lm_F2365_hisS	1	1	1	1	1	5
Lm_F2365_hly	1	1	1	1	1	5
Lm_F2365_hlY-III	1	1	1	1	1	5
Lm_F2365_holB	1	1	1	1	1	5
Lm_F2365_hom	1	1	1	1	1	5
Lm_F2365_hprK	1	1	1	1	1	5
Lm_F2365_hrcA	1	1	1	1	1	5
Lm_F2365_hslU	1	1	1	1	1	5
Lm_F2365_hslV	1	1	1	1	1	5
Lm_F2365_hup	1	1	1	1	1	5
Lm_F2365_iap	1	1	1	1	1	5
Lm_F2365_icd	1	1	1	1	1	5
Lm_F2365_ileS	1	1	1	1	1	5
Lm_F2365_ilvA	1	1	1	1	1	5
Lm_F2365_ilvB	1	1	1	1	1	5
Lm_F2365_ilvC	1	1	1	1	1	5
Lm_F2365_ilvD	1	1	1	1	1	5
Lm_F2365_ilvE	1	1	1	1	1	5
Lm_F2365_ilvN	1	1	1	1	1	5
Lm_F2365_infB	1	1	1	1	1	5
Lm_F2365_infC	1	1	1	1	1	5
Lm_F2365_inlA	1	1	1	1	1	5
Lm_F2365_inlC2	1	1	1	0	1	4
Lm_F2365_inlD	1	1	0	0	1	3
Lm_F2365_inlE	1	1	1	0	1	4
Lm_F2365_inlF	1	1	0	0	1	3
Lm_F2365_ispD	1	1	1	1	1	5
Lm_F2365_ispE	1	1	1	1	1	5
Lm_F2365_ispF	1	1	1	1	1	5
Lm_F2365_ispG	1	1	1	0	1	4
Lm_F2365_ispH	1	1	1	0	0	3
Lm_F2365_kaT	1	1	1	1	1	5
Lm_F2365_kdpA	1	1	1	1	1	5
Lm_F2365_kdpB	1	1	1	1	1	5
Lm_F2365_kdpC	1	1	1	1	1	5
Lm_F2365_kdpD	1	1	1	1	1	5
Lm_F2365_kdpE	1	1	1	1	1	5
Lm_F2365_ksgA	1	1	1	1	1	5
Lm_F2365_ldh-1	1	1	1	1	1	5
Lm_F2365_ldh-2	1	1	1	1	1	5
Lm_F2365_lepA	1	1	1	1	1	5
Lm_F2365_leuA	1	1	1	1	1	5
Lm_F2365_leuB	1	1	1	1	1	5
Lm_F2365_leuC	1	1	1	1	1	5
Lm_F2365_leuD	1	1	1	1	1	5
Lm_F2365_leuS	1	1	1	1	1	5
Lm_F2365_lexA	1	1	1	1	1	5
Lm_F2365_lgt	1	1	1	1	1	5
Lm_F2365_licT	1	1	1	1	1	5
Lm_F2365_ligA	1	1	1	1	1	5
Lm_F2365_lmaA	1	1	1	0	1	4
Lm_F2365_lmaB	1	1	1	0	1	4
Lm_F2365_lmaC	1	1	1	1	1	5
Lm_F2365_lmaD	1	1	1	1	1	5
Lm_F2365_LMOf2365_0003	1	1	1	1	1	5
Lm_F2365_LMOf2365_0011	1	1	1	1	1	5
Lm_F2365_LMOf2365_0013	1	1	1	1	1	5
Lm_F2365_LMOf2365_0020	1	1	1	0	0	3
Lm_F2365_LMOf2365_0021	1	1	1	1	1	5
Lm_F2365_LMOf2365_0022	1	1	1	1	1	5
Lm_F2365_LMOf2365_0023	1	1	1	1	1	5
Lm_F2365_LMOf2365_0024	1	1	1	1	1	5
Lm_F2365_LMOf2365_0025	1	1	1	1	1	5
Lm_F2365_LMOf2365_0026	1	1	1	1	1	5
Lm_F2365_LMOf2365_0027	1	1	1	1	1	5
Lm_F2365_LMOf2365_0028	1	1	1	1	1	5
Lm_F2365_LMOf2365_0029	1	1	1	1	1	5
Lm_F2365_LMOf2365_0030	1	1	1	1	1	5
Lm_F2365_LMOf2365_0031	1	1	1	1	1	5
Lm_F2365_LMOf2365_0032	1	1	0	0	0	2
Lm_F2365_LMOf2365_0034	1	1	0	0	0	2
Lm_F2365_LMOf2365_0035	1	1	0	0	0	2
Lm_F2365_LMOf2365_0036	1	1	0	0	0	2
Lm_F2365_LMOf2365_0037	1	1	0	0	0	2
Lm_F2365_LMOf2365_0038	1	1	1	1	1	5
Lm_F2365_LMOf2365_0039	1	1	1	1	1	5
Lm_F2365_LMOf2365_0040	1	1	1	1	1	5
Lm_F2365_LMOf2365_0041	1	1	1	1	1	5
Lm_F2365_LMOf2365_0042	1	1	1	1	1	5
Lm_F2365_LMOf2365_0043	1	1	1	1	1	5
Lm_F2365_LMOf2365_0044	1	1	1	1	1	5
Lm_F2365_LMOf2365_0046	1	1	1	0	0	3
Lm_F2365_LMOf2365_0047	1	1	1	0	0	3
Lm_F2365_LMOf2365_0049	1	1	1	0	0	3
Lm_F2365_LMOf2365_0050	1	1	1	0	0	3
Lm_F2365_LMOf2365_0051	1	1	1	1	1	5
Lm_F2365_LMOf2365_0056	1	1	1	1	1	5
Lm_F2365_LMOf2365_0057	1	1	1	1	1	5
Lm_F2365_LMOf2365_0061	1	1	1	1	1	5
Lm_F2365_LMOf2365_0067	1	1	1	1	1	5
Lm_F2365_LMOf2365_0068	1	1	1	1	1	5
Lm_F2365_LMOf2365_0069	1	1	1	1	1	5
Lm_F2365_LMOf2365_0070	1	1	1	1	1	5
Lm_F2365_LMOf2365_0071	1	1	1	1	1	5
Lm_F2365_LMOf2365_0072	1	1	1	1	1	5
Lm_F2365_LMOf2365_0073	1	0	1	0	0	2
Lm_F2365_LMOf2365_0074	1	0	1	0	0	2
Lm_F2365_LMOf2365_0075	1	0	1	0	0	2
Lm_F2365_LMOf2365_0076	1	0	1	0	0	2
Lm_F2365_LMOf2365_0077	1	0	0	0	0	1
Lm_F2365_LMOf2365_0078	1	0	0	0	0	1
Lm_F2365_LMOf2365_0079	1	0	0	0	0	1
Lm_F2365_LMOf2365_0080	1	0	0	0	0	1
Lm_F2365_LMOf2365_0081	1	0	0	0	0	1
Lm_F2365_LMOf2365_0082					0	0
Lm_F2365_LMOf2365_0083	1	0	0	0	0	1
Lm_F2365_LMOf2365_0084	1	0	0	0	0	1
Lm_F2365_LMOf2365_0085	1	0	1	0	0	2
Lm_F2365_LMOf2365_0086	1	0	1	0	0	2
Lm_F2365_LMOf2365_0087	1	1	1	0	0	3
Lm_F2365_LMOf2365_0090	1	0	1	0	0	2
Lm_F2365_LMOf2365_0091	1	0	1	0	0	2
Lm_F2365_LMOf2365_0092	1	1	1	1	1	5
Lm_F2365_LMOf2365_0094	1	1	1	1	1	5
Lm_F2365_LMOf2365_0095	1	1	1	1	1	5
Lm_F2365_LMOf2365_0096	1	0	1	0	1	3
Lm_F2365_LMOf2365_0097	1	0	0	0	0	1
Lm_F2365_LMOf2365_0098	1	0	0	0	0	1
Lm_F2365_LMOf2365_0099	1	1	1	0	1	4
Lm_F2365_LMOf2365_0100	1	1	1	1	1	5
Lm_F2365_LMOf2365_0101	1	1	1	1	1	5
Lm_F2365_LMOf2365_0102	1	1	1	1	1	5
Lm_F2365_LMOf2365_0103	1	1	1	1	1	5
Lm_F2365_LMOf2365_0104	1	1	1	1	1	5
Lm_F2365_LMOf2365_0105	1	1	1	1	1	5
Lm_F2365_LMOf2365_0106	1	1	1	1	1	5
Lm_F2365_LMOf2365_0108	1	1	1	1	1	5
Lm_F2365_LMOf2365_0110	1	1	1	1	1	5
Lm_F2365_LMOf2365_0111	1	1	1	1	0	4
Lm_F2365_LMOf2365_0112	1	1	1	1	0	4
Lm_F2365_LMOf2365_0114	1	1	1	1	1	5
Lm_F2365_LMOf2365_0115	1	1	1	1	1	5
Lm_F2365_LMOf2365_0116	1	1	1	1	1	5
Lm_F2365_LMOf2365_0117	1	1	1	1	1	5
Lm_F2365_LMOf2365_0118	1	1	0	1	1	4
Lm_F2365_LMOf2365_0119	1	1	1	1	1	5
Lm_F2365_LMOf2365_0120	1	1	1	1	1	5
Lm_F2365_LMOf2365_0121	1	1	1	1	1	5
Lm_F2365_LMOf2365_0122	1	1	1	1	1	5
Lm_F2365_LMOf2365_0124	1	1	1	1	1	5
Lm_F2365_LMOf2365_0125	1	1	1	1	1	5
Lm_F2365_LMOf2365_0126	1	1	1	1	1	5
Lm_F2365_LMOf2365_0127	1	1	1	1	1	5
Lm_F2365_LMOf2365_0128	1	1	1	1	1	5
Lm_F2365_LMOf2365_0129	1	1	1	1	1	5
Lm_F2365_LMOf2365_0130	1	1	1	1	1	5
Lm_F2365_LMOf2365_0131	1	1	1	1	1	5
Lm_F2365_LMOf2365_0132	1	1	1	1	1	5
Lm_F2365_LMOf2365_0137	1	1	1	0	1	4
Lm_F2365_LMOf2365_0138	1	1	1	0	1	4
Lm_F2365_LMOf2365_0139	1	1	1	0	1	4
Lm_F2365_LMOf2365_0140	1	1	1	0	1	4
Lm_F2365_LMOf2365_0141	1	1	1	0	1	4
Lm_F2365_LMOf2365_0142	1	1	1	0	1	4
Lm_F2365_LMOf2365_0143	1	1	1	0	1	4
Lm_F2365_LMOf2365_0144	1	1	1	0	1	4
Lm_F2365_LMOf2365_0145	1	1	1	0	1	4
Lm_F2365_LMOf2365_0146	1	1	1	1	1	5
Lm_F2365_LMOf2365_0147	1	1	1	1	1	5
Lm_F2365_LMOf2365_0148	1	1	1	1	1	5
Lm_F2365_LMOf2365_0149	1	1	1	1	1	5
Lm_F2365_LMOf2365_0150	1	1	1	1	1	5
Lm_F2365_LMOf2365_0151	1	1	1	1	1	5
Lm_F2365_LMOf2365_0152	1	1	1	1	1	5
Lm_F2365_LMOf2365_0153	1	1	1	1	1	5
Lm_F2365_LMOf2365_0154	1	1	1	1	1	5
Lm_F2365_LMOf2365_0155	1	1	1	1	1	5
Lm_F2365_LMOf2365_0156	1	1	1	1	1	5
Lm_F2365_LMOf2365_0157	1	1	1	1	1	5
Lm_F2365_LMOf2365_0159	1	1	1	1	1	5
Lm_F2365_LMOf2365_0160	1	1	1	1	0	4
Lm_F2365_LMOf2365_0161	1	1	0	1	1	4
Lm_F2365_LMOf2365_0162	1	0	0	1	1	3
Lm_F2365_LMOf2365_0165	1	0	0	0	1	2
Lm_F2365_LMOf2365_0166	1	0	0	0	1	2
Lm_F2365_LMOf2365_0167	1	1	1	1	1	5
Lm_F2365_LMOf2365_0168	1	1	1	1	1	5
Lm_F2365_LMOf2365_0171	1	1	1	1	1	5
Lm_F2365_LMOf2365_0172	1	1	1	1	1	5
Lm_F2365_LMOf2365_0173	1	1	1	1	1	5
Lm_F2365_LMOf2365_0174	1	1	1	1	1	5
Lm_F2365_LMOf2365_0175	1	1	1	1	1	5
Lm_F2365_LMOf2365_0176	1	1	1	1	1	5
Lm_F2365_LMOf2365_0178	1	1	1	1	1	5
Lm_F2365_LMOf2365_0179	1	1	1	1	1	5
Lm_F2365_LMOf2365_0180	1	1	1	1	1	5
Lm_F2365_LMOf2365_0181	1	1	1	1	1	5
Lm_F2365_LMOf2365_0182	1	1	1	1	1	5
Lm_F2365_LMOf2365_0183	1	1	1	1	1	5
Lm_F2365_LMOf2365_0184	1	1	1	1	1	5
Lm_F2365_LMOf2365_0185	1	1	1	1	1	5
Lm_F2365_LMOf2365_0186	1	1	1	1	1	5
Lm_F2365_LMOf2365_0187	1	1	1	1	1	5
Lm_F2365_LMOf2365_0189	1	1	1	1	1	5
Lm_F2365_LMOf2365_0190	1	1	1	1	1	5
Lm_F2365_LMOf2365_0191	1	1	1	1	1	5
Lm_F2365_LMOf2365_0192	1	1	1	1	1	5
Lm_F2365_LMOf2365_0193	1	1	1	1	1	5
Lm_F2365_LMOf2365_0194	1	1	1	1	1	5
Lm_F2365_LMOf2365_0196	1	1	1	1	1	5
Lm_F2365_LMOf2365_0197	1	1	1	1	1	5
Lm_F2365_LMOf2365_0198	1	1	1	1	1	5
Lm_F2365_LMOf2365_0200	1	1	1	1	1	5
Lm_F2365_LMOf2365_0202	1	1	1	1	1	5
Lm_F2365_LMOf2365_0204	1	1	1	1	1	5
Lm_F2365_LMOf2365_0205	1	1	1	1	1	5
Lm_F2365_LMOf2365_0206	1	1	1	1	1	5
Lm_F2365_LMOf2365_0209	1	1	1	1	1	5
Lm_F2365_LMOf2365_0217	1	1	1	0	1	4
Lm_F2365_LMOf2365_0218	1	1	1	1	1	5
Lm_F2365_LMOf2365_0219	1	1	1	1	1	5
Lm_F2365_LMOf2365_0220	1	1	1	1	1	5
Lm_F2365_LMOf2365_0222	1	1	1	1	1	5
Lm_F2365_LMOf2365_0223	1	1	1	1	1	5
Lm_F2365_LMOf2365_0226	1	1	1	1	1	5
Lm_F2365_LMOf2365_0227	1	1	1	1	1	5
Lm_F2365_LMOf2365_0228	1	1	1	1	1	5
Lm_F2365_LMOf2365_0229	1	1	1	1	1	5
Lm_F2365_LMOf2365_0230	1	1	1	1	1	5
Lm_F2365_LMOf2365_0232	1	1	1	1	1	5
Lm_F2365_LMOf2365_0233	1	1	1	1	1	5
Lm_F2365_LMOf2365_0239	1	1	1	1	1	5
Lm_F2365_LMOf2365_0242	1	1	1	1	1	5
Lm_F2365_LMOf2365_0243	1	1	1	1	1	5
Lm_F2365_LMOf2365_0244	1	1	1	1	1	5
Lm_F2365_LMOf2365_0246	1	1	1	1	1	5
Lm_F2365_LMOf2365_0252	1	1	1	1	1	5
Lm_F2365_LMOf2365_0253	1	1	1	1	1	5
Lm_F2365_LMOf2365_0254	1	1	1	1	1	5
Lm_F2365_LMOf2365_0259	1	1	1	1	1	5
Lm_F2365_LMOf2365_0264	1	1	1	1	1	5
Lm_F2365_LMOf2365_0265	1	1	1	1	1	5
Lm_F2365_LMOf2365_0266	1	1	0	1	0	3
Lm_F2365_LMOf2365_0267	1	1	0	1	0	3
Lm_F2365_LMOf2365_0268	1	1	0	1	0	3
Lm_F2365_LMOf2365_0269	1	1	0	1	0	3
Lm_F2365_LMOf2365_0272	1	1	0	1	0	3
Lm_F2365_LMOf2365_0276	1	1	1	1	1	5
Lm_F2365_LMOf2365_0277	1	1	1	1	1	5
Lm_F2365_LMOf2365_0278	1	1	0	0	0	2
Lm_F2365_LMOf2365_0279	1	1	0	0	0	2
Lm_F2365_LMOf2365_0280	1	1	0	0	0	2
Lm_F2365_LMOf2365_0284	1	1	1	1	1	5
Lm_F2365_LMOf2365_0285	1	1	1	1	1	5
Lm_F2365_LMOf2365_0286	1	1	1	1	1	5
Lm_F2365_LMOf2365_0287	1	1	1	1	1	5
Lm_F2365_LMOf2365_0288	1	1	1	1	1	5
Lm_F2365_LMOf2365_0289	1	1	0	1	1	4
Lm_F2365_LMOf2365_0290	1	1	1	1	1	5
Lm_F2365_LMOf2365_0291	1	1	1	1	1	5
Lm_F2365_LMOf2365_0292	1	1	1	1	1	5
Lm_F2365_LMOf2365_0293	1	1	1	1	1	5
Lm_F2365_LMOf2365_0294	1	1	1	1	1	5
Lm_F2365_LMOf2365_0295	1	1	1	1	1	5
Lm_F2365_LMOf2365_0296	1	1	1	1	1	5
Lm_F2365_LMOf2365_0297	1	1	1	1	1	5
Lm_F2365_LMOf2365_0298	1	1	1	1	1	5
Lm_F2365_LMOf2365_0301	1	1	1	1	1	5
Lm_F2365_LMOf2365_0302	1	1	1	1	1	5
Lm_F2365_LMOf2365_0306	1	1	1	1	1	5
Lm_F2365_LMOf2365_0307	1	1	1	1	1	5
Lm_F2365_LMOf2365_0308	1	1	1	1	1	5
Lm_F2365_LMOf2365_0309	1	1	1	1	1	5
Lm_F2365_LMOf2365_0310	1	1	1	1	1	5
Lm_F2365_LMOf2365_0311	1	1	1	1	1	5
Lm_F2365_LMOf2365_0312	1	1	1	1	1	5
Lm_F2365_LMOf2365_0314	1	1	1	1	1	5
Lm_F2365_LMOf2365_0315	1	1	1	0	0	3
Lm_F2365_LMOf2365_0316	1	1	1	0	0	3
Lm_F2365_LMOf2365_0317	1	1	1	1	1	5
Lm_F2365_LMOf2365_0318	1	1	1	1	1	5
Lm_F2365_LMOf2365_0319	1	1	1	1	1	5
Lm_F2365_LMOf2365_0320	1	1	1	1	1	5
Lm_F2365_LMOf2365_0321	1	1	1	1	1	5
Lm_F2365_LMOf2365_0322	1	1	1	1	1	5
Lm_F2365_LMOf2365_0325	1	0	0	0	0	1
Lm_F2365_LMOf2365_0327	1	0	0	0	0	1
Lm_F2365_LMOf2365_0328	1	0	0	0	0	1
Lm_F2365_LMOf2365_0329	1	1	1	1	0	4
Lm_F2365_LMOf2365_0330	1	1	1	1	1	5
Lm_F2365_LMOf2365_0331	1	0	0	0	0	1
Lm_F2365_LMOf2365_0332	1	1	1	1	1	5
Lm_F2365_LMOf2365_0333	1	1	1	1	1	5
Lm_F2365_LMOf2365_0338	1	1	1	0	0	3
Lm_F2365_LMOf2365_0339	1	1	1	1	1	5
Lm_F2365_LMOf2365_0340	1	1	1	1	1	5
Lm_F2365_LMOf2365_0341	1	1	1	1	1	5
Lm_F2365_LMOf2365_0342	1	1	1	1	1	5
Lm_F2365_LMOf2365_0343	1	1	1	1	1	5
Lm_F2365_LMOf2365_0344	1	1	1	1	1	5
Lm_F2365_LMOf2365_0345	1	1	1	1	1	5
Lm_F2365_LMOf2365_0346	1	1	1	1	1	5
Lm_F2365_LMOf2365_0347	1	1	1	1	1	5
Lm_F2365_LMOf2365_0349	1	1	0	1	0	3
Lm_F2365_LMOf2365_0350	1	1	1	0	0	3
Lm_F2365_LMOf2365_0351	1	1	1	0	0	3
Lm_F2365_LMOf2365_0352	1	1	1	1	1	5
Lm_F2365_LMOf2365_0353	1	1	1	1	1	5
Lm_F2365_LMOf2365_0354	1	1	1	1	1	5
Lm_F2365_LMOf2365_0355	1	1	0	0	0	2
Lm_F2365_LMOf2365_0357	1	1	0	0	1	3
Lm_F2365_LMOf2365_0358	1	1	0	1	1	4
Lm_F2365_LMOf2365_0359	1	1	1	1	1	5
Lm_F2365_LMOf2365_0363	1	1	1	1	1	5
Lm_F2365_LMOf2365_0364	1	1	1	1	1	5
Lm_F2365_LMOf2365_0367	1	1	1	1	1	5
Lm_F2365_LMOf2365_0368	1	1	1	1	1	5
Lm_F2365_LMOf2365_0369	1	1	1	1	1	5
Lm_F2365_LMOf2365_0370	1	1	1	1	1	5
Lm_F2365_LMOf2365_0371	1	1	1	1	1	5
Lm_F2365_LMOf2365_0372	1	1	1	1	1	5
Lm_F2365_LMOf2365_0373	1	1	1	1	1	5
Lm_F2365_LMOf2365_0374	1	1	0	1	1	4
Lm_F2365_LMOf2365_0375	1	1	1	1	1	5
Lm_F2365_LMOf2365_0376	1	1	1	1	1	5
Lm_F2365_LMOf2365_0377	1	1	1	1	1	5
Lm_F2365_LMOf2365_0379	1	1	1	1	0	4
Lm_F2365_LMOf2365_0380	1	1	1	1	0	4
Lm_F2365_LMOf2365_0381	1	0	0	1	0	2
Lm_F2365_LMOf2365_0382	1	1	1	1	1	5
Lm_F2365_LMOf2365_0383	1	1	1	1	1	5
Lm_F2365_LMOf2365_0384	1	1	1	1	1	5
Lm_F2365_LMOf2365_0385	1	1	1	1	1	5
Lm_F2365_LMOf2365_0387	1	1	1	1	1	5
Lm_F2365_LMOf2365_0388	1	1	1	1	1	5
Lm_F2365_LMOf2365_0389	1	1	1	1	1	5
Lm_F2365_LMOf2365_0390	1	1	1	1	1	5
Lm_F2365_LMOf2365_0392	1	1	1	1	1	5
Lm_F2365_LMOf2365_0393	1	1	1	1	1	5
Lm_F2365_LMOf2365_0394	1	1	1	1	1	5
Lm_F2365_LMOf2365_0396	1	1	1	1	1	5
Lm_F2365_LMOf2365_0397	1	1	1	1	1	5
Lm_F2365_LMOf2365_0398	1	1	1	1	1	5
Lm_F2365_LMOf2365_0399	1	1	1	1	1	5
Lm_F2365_LMOf2365_0400	1	1	1	1	1	5
Lm_F2365_LMOf2365_0401	1	1	1	1	1	5
Lm_F2365_LMOf2365_0403	1	1	1	1	1	5
Lm_F2365_LMOf2365_0404	1	1	1	1	1	5
Lm_F2365_LMOf2365_0405	1	1	1	1	1	5
Lm_F2365_LMOf2365_0406	1	1	1	1	1	5
Lm_F2365_LMOf2365_0407	1	1	1	1	1	5
Lm_F2365_LMOf2365_0413	1	1	0	0	1	3
Lm_F2365_LMOf2365_0414	1	1	0	0	1	3
Lm_F2365_LMOf2365_0415	1	1	0	0	1	3
Lm_F2365_LMOf2365_0416	1	1	0	0	1	3
Lm_F2365_LMOf2365_0417	1	1	0	0	1	3
Lm_F2365_LMOf2365_0419	1	1	1	1	1	5
Lm_F2365_LMOf2365_0421	1	1	1	1	1	5
Lm_F2365_LMOf2365_0422	1	1	1	1	1	5
Lm_F2365_LMOf2365_0423	1	1	1	1	1	5
Lm_F2365_LMOf2365_0424	1	1	1	1	1	5
Lm_F2365_LMOf2365_0425	1	1	1	1	1	5
Lm_F2365_LMOf2365_0426	1	1	1	1	1	5
Lm_F2365_LMOf2365_0427	1	1	1	1	1	5
Lm_F2365_LMOf2365_0428	1	1	1	1	1	5
Lm_F2365_LMOf2365_0430	1	1	1	1	1	5
Lm_F2365_LMOf2365_0431	1	1	1	1	1	5
Lm_F2365_LMOf2365_0433	1	1	1	1	1	5
Lm_F2365_LMOf2365_0434	1	1	1	1	1	5
Lm_F2365_LMOf2365_0436	1	1	1	1	1	5
Lm_F2365_LMOf2365_0437	1	1	1	1	1	5
Lm_F2365_LMOf2365_0438	1	1	1	0	0	3
Lm_F2365_LMOf2365_0439	1	1	1	1	1	5
Lm_F2365_LMOf2365_0440	1	1	1	1	1	5
Lm_F2365_LMOf2365_0441	1	1	1	1	1	5
Lm_F2365_LMOf2365_0442	1	1	1	1	1	5
Lm_F2365_LMOf2365_0443	1	1	1	1	1	5
Lm_F2365_LMOf2365_0444	1	1	1	1	1	5
Lm_F2365_LMOf2365_0445	1	1	1	1	1	5
Lm_F2365_LMOf2365_0446	1	1	1	1	1	5
Lm_F2365_LMOf2365_0447	1	1	1	1	1	5
Lm_F2365_LMOf2365_0448	1	1	1	1	1	5
Lm_F2365_LMOf2365_0449	1	1	0	1	0	3
Lm_F2365_LMOf2365_0450	1	1	0	1	1	4
Lm_F2365_LMOf2365_0451	1	1	0	0	0	2
Lm_F2365_LMOf2365_0453	1	0	0	0	0	1
Lm_F2365_LMOf2365_0454	1	0	0	0	0	1
Lm_F2365_LMOf2365_0455	1	0	0	0	1	2
Lm_F2365_LMOf2365_0456	1	0	0	0	0	1
Lm_F2365_LMOf2365_0457	1	0	0	0	1	2
Lm_F2365_LMOf2365_0458	1	1	0	0	1	3
Lm_F2365_LMOf2365_0459	1	1	0	0	0	2
Lm_F2365_LMOf2365_0461	1	0	0	0	0	1
Lm_F2365_LMOf2365_0462	1	0	0	0	0	1
Lm_F2365_LMOf2365_0463	1	0	0	0	0	1
Lm_F2365_LMOf2365_0464	1	0	0	0	1	2
Lm_F2365_LMOf2365_0465	1	0	0	0	0	1
Lm_F2365_LMOf2365_0466	1	1	0	1	0	3
Lm_F2365_LMOf2365_0468	1	1	0	1	0	3
Lm_F2365_LMOf2365_0473	1	1	1	1	1	5
Lm_F2365_LMOf2365_0474	1	1	1	1	1	5
Lm_F2365_LMOf2365_0475	1	1	1	0	1	4
Lm_F2365_LMOf2365_0476	1	1	1	1	1	5
Lm_F2365_LMOf2365_0477	1	1	1	1	1	5
Lm_F2365_LMOf2365_0478	1	1	1	1	1	5
Lm_F2365_LMOf2365_0479	1	1	1	1	1	5
Lm_F2365_LMOf2365_0480	1	1	1	1	1	5
Lm_F2365_LMOf2365_0481	1	1	0	1	1	4
Lm_F2365_LMOf2365_0482	1	1	1	1	1	5
Lm_F2365_LMOf2365_0483	1	1	1	1	1	5
Lm_F2365_LMOf2365_0484	1	1	1	1	1	5
Lm_F2365_LMOf2365_0485	1	1	1	1	1	5
Lm_F2365_LMOf2365_0486	1	1	1	1	1	5
Lm_F2365_LMOf2365_0487	1	1	1	1	1	5
Lm_F2365_LMOf2365_0488	1	1	1	1	1	5
Lm_F2365_LMOf2365_0489	1	1	1	1	1	5
Lm_F2365_LMOf2365_0490	1	1	1	1	1	5
Lm_F2365_LMOf2365_0491	1	1	1	1	1	5
Lm_F2365_LMOf2365_0492	1	1	0	0	0	2
Lm_F2365_LMOf2365_0493	1	1	1	1	0	4
Lm_F2365_LMOf2365_0494	4	7	1	1	0	13
Lm_F2365_LMOf2365_0496	1	1	1	1	0	4
Lm_F2365_LMOf2365_0497	1	1	1	1	0	4
Lm_F2365_LMOf2365_0499	1	1	1	0	0	3
Lm_F2365_LMOf2365_0501	1	1	0	0	0	2
Lm_F2365_LMOf2365_0502	1	1	1	0	0	3
Lm_F2365_LMOf2365_0503	1	1	1	1	0	4
Lm_F2365_LMOf2365_0504	1	1	1	1	1	5
Lm_F2365_LMOf2365_0505	1	0	0	0	1	2
Lm_F2365_LMOf2365_0506	1	0	1	0	1	3
Lm_F2365_LMOf2365_0507	1	1	1	1	1	5
Lm_F2365_LMOf2365_0508	1	1	1	1	1	5
Lm_F2365_LMOf2365_0509	1	1	1	1	1	5
Lm_F2365_LMOf2365_0510	1	1	1	1	1	5
Lm_F2365_LMOf2365_0511	1	1	1	1	1	5
Lm_F2365_LMOf2365_0513	1	1	0	1	1	4
Lm_F2365_LMOf2365_0514	1	1	0	0	0	2
Lm_F2365_LMOf2365_0515	1	1	1	1	1	5
Lm_F2365_LMOf2365_0517	1	1	1	1	1	5
Lm_F2365_LMOf2365_0518	1	1	1	1	1	5
Lm_F2365_LMOf2365_0519	1	1	1	1	1	5
Lm_F2365_LMOf2365_0522	1	1	1	0	0	3
Lm_F2365_LMOf2365_0523	1	1	1	0	0	3
Lm_F2365_LMOf2365_0524	1	1	1	1	1	5
Lm_F2365_LMOf2365_0525	1	1	1	1	1	5
Lm_F2365_LMOf2365_0526	1	1	1	1	1	5
Lm_F2365_LMOf2365_0528	1	1	1	1	1	5
Lm_F2365_LMOf2365_0529	1	1	1	1	1	5
Lm_F2365_LMOf2365_0530	1	1	1	1	1	5
Lm_F2365_LMOf2365_0531	1	1	1	1	1	5
Lm_F2365_LMOf2365_0532	1	1	1	1	1	5
Lm_F2365_LMOf2365_0533	1	1	1	1	1	5
Lm_F2365_LMOf2365_0535	1	1	1	1	1	5
Lm_F2365_LMOf2365_0536	1	1	1	1	1	5
Lm_F2365_LMOf2365_0537	1	1	1	1	1	5
Lm_F2365_LMOf2365_0539	1	1	1	1	0	4
Lm_F2365_LMOf2365_0540	1	1	1	1	1	5
Lm_F2365_LMOf2365_0541	1	1	1	1	1	5
Lm_F2365_LMOf2365_0542	1	1	1	1	1	5
Lm_F2365_LMOf2365_0543	1	1	1	1	1	5
Lm_F2365_LMOf2365_0544	1	1	1	1	1	5
Lm_F2365_LMOf2365_0545	1	1	1	1	1	5
Lm_F2365_LMOf2365_0546	1	1	1	1	1	5
Lm_F2365_LMOf2365_0547	1	1	1	1	1	5
Lm_F2365_LMOf2365_0548	1	1	1	1	1	5
Lm_F2365_LMOf2365_0549	1	1	1	1	1	5
Lm_F2365_LMOf2365_0550	1	1	1	1	1	5
Lm_F2365_LMOf2365_0551	1	1	1	1	1	5
Lm_F2365_LMOf2365_0552	1	1	1	1	1	5
Lm_F2365_LMOf2365_0553	1	1	1	1	1	5
Lm_F2365_LMOf2365_0555	1	1	1	1	1	5
Lm_F2365_LMOf2365_0556	1	1	1	1	1	5
Lm_F2365_LMOf2365_0557	1	1	1	1	1	5
Lm_F2365_LMOf2365_0558	1	1	1	1	1	5
Lm_F2365_LMOf2365_0559	1	1	1	1	1	5
Lm_F2365_LMOf2365_0560	1	1	1	1	1	5
Lm_F2365_LMOf2365_0561	1	1	1	1	1	5
Lm_F2365_LMOf2365_0562	1	1	1	1	1	5
Lm_F2365_LMOf2365_0563	1	1	1	1	1	5
Lm_F2365_LMOf2365_0564	1	1	1	1	1	5
Lm_F2365_LMOf2365_0565	1	1	1	1	1	5
Lm_F2365_LMOf2365_0566	1	1	1	1	1	5
Lm_F2365_LMOf2365_0567	1	1	1	1	1	5
Lm_F2365_LMOf2365_0568	1	1	1	1	1	5
Lm_F2365_LMOf2365_0569	1	1	1	1	1	5
Lm_F2365_LMOf2365_0570	1	1	1	1	1	5
Lm_F2365_LMOf2365_0574	1	1	1	1	1	5
Lm_F2365_LMOf2365_0575	1	1	1	1	1	5
Lm_F2365_LMOf2365_0576	1	1	1	1	1	5
Lm_F2365_LMOf2365_0577	1	1	1	1	1	5
Lm_F2365_LMOf2365_0578	1	1	1	0	1	4
Lm_F2365_LMOf2365_0579	1	1	1	1	1	5
Lm_F2365_LMOf2365_0580	1	1	1	1	1	5
Lm_F2365_LMOf2365_0581	1	1	1	1	1	5
Lm_F2365_LMOf2365_0582	1	1	1	1	1	5
Lm_F2365_LMOf2365_0583	1	1	1	1	1	5
Lm_F2365_LMOf2365_0584	1	1	1	1	1	5
Lm_F2365_LMOf2365_0585	1	1	1	1	1	5
Lm_F2365_LMOf2365_0586	1	1	1	1	1	5
Lm_F2365_LMOf2365_0587	1	1	1	1	1	5
Lm_F2365_LMOf2365_0588	1	1	1	1	1	5
Lm_F2365_LMOf2365_0598	1	1	1	1	1	5
Lm_F2365_LMOf2365_0601	1	1	1	1	1	5
Lm_F2365_LMOf2365_0602	1	1	1	1	1	5
Lm_F2365_LMOf2365_0603	1	1	1	1	1	5
Lm_F2365_LMOf2365_0604	1	1	1	1	1	5
Lm_F2365_LMOf2365_0605	1	1	1	1	1	5
Lm_F2365_LMOf2365_0606	1	1	1	1	1	5
Lm_F2365_LMOf2365_0607	1	1	1	1	1	5
Lm_F2365_LMOf2365_0608	1	0	0	0	1	2
Lm_F2365_LMOf2365_0609	1	1	1	1	1	5
Lm_F2365_LMOf2365_0610	1	1	1	1	1	5
Lm_F2365_LMOf2365_0612	1	1	1	1	1	5
Lm_F2365_LMOf2365_0613	1	1	1	1	1	5
Lm_F2365_LMOf2365_0614	1	1	1	1	1	5
Lm_F2365_LMOf2365_0615	1	1	1	1	1	5
Lm_F2365_LMOf2365_0616	1	1	1	1	1	5
Lm_F2365_LMOf2365_0618	1	1	1	1	1	5
Lm_F2365_LMOf2365_0619	1	1	1	1	1	5
Lm_F2365_LMOf2365_0620	1	1	1	1	1	5
Lm_F2365_LMOf2365_0621	1	1	1	1	1	5
Lm_F2365_LMOf2365_0622	1	1	1	1	1	5
Lm_F2365_LMOf2365_0624	1	1	1	1	1	5
Lm_F2365_LMOf2365_0625	1	1	1	1	1	5
Lm_F2365_LMOf2365_0626	1	1	1	1	1	5
Lm_F2365_LMOf2365_0627	1	1	0	1	1	4
Lm_F2365_LMOf2365_0628	1	1	1	1	1	5
Lm_F2365_LMOf2365_0629	1	1	1	1	1	5
Lm_F2365_LMOf2365_0630	1	1	1	1	1	5
Lm_F2365_LMOf2365_0631	1	1	1	1	1	5
Lm_F2365_LMOf2365_0632	1	1	1	1	1	5
Lm_F2365_LMOf2365_0633	1	1	1	1	1	5
Lm_F2365_LMOf2365_0634	1	1	1	1	1	5
Lm_F2365_LMOf2365_0635	1	1	1	1	1	5
Lm_F2365_LMOf2365_0636	1	1	1	1	1	5
Lm_F2365_LMOf2365_0637	1	1	1	1	1	5
Lm_F2365_LMOf2365_0638	1	1	1	1	1	5
Lm_F2365_LMOf2365_0639	1	1	1	1	1	5
Lm_F2365_LMOf2365_0640	1	1	1	1	1	5
Lm_F2365_LMOf2365_0641	1	1	1	1	1	5
Lm_F2365_LMOf2365_0642	1	1	1	1	1	5
Lm_F2365_LMOf2365_0643	1	1	1	0	0	3
Lm_F2365_LMOf2365_0644	1	1	1	1	1	5
Lm_F2365_LMOf2365_0645	1	1	1	1	1	5
Lm_F2365_LMOf2365_0646	1	1	1	1	1	5
Lm_F2365_LMOf2365_0647	1	1	1	1	1	5
Lm_F2365_LMOf2365_0648	1	1	1	1	1	5
Lm_F2365_LMOf2365_0649	1	1	1	1	1	5
Lm_F2365_LMOf2365_0650	1	1	1	1	1	5
Lm_F2365_LMOf2365_0651	1	1	1	1	1	5
Lm_F2365_LMOf2365_0652	1	1	1	1	1	5
Lm_F2365_LMOf2365_0653	1	1	1	1	1	5
Lm_F2365_LMOf2365_0654	1	1	1	1	1	5
Lm_F2365_LMOf2365_0655	1	1	1	1	1	5
Lm_F2365_LMOf2365_0656	1	1	1	1	1	5
Lm_F2365_LMOf2365_0657	1	1	1	1	1	5
Lm_F2365_LMOf2365_0658	1	1	1	1	1	5
Lm_F2365_LMOf2365_0659	1	0	1	0	0	2
Lm_F2365_LMOf2365_0660	1	0	1	0	0	2
Lm_F2365_LMOf2365_0661	1	0	1	0	0	2
Lm_F2365_LMOf2365_0662	1	0	1	0	0	2
Lm_F2365_LMOf2365_0663	1	0	1	0	0	2
Lm_F2365_LMOf2365_0664	1	1	1	1	1	5
Lm_F2365_LMOf2365_0665	1	1	1	1	1	5
Lm_F2365_LMOf2365_0666	1	1	1	1	1	5
Lm_F2365_LMOf2365_0667	1	1	0	0	0	2
Lm_F2365_LMOf2365_0670	1	1	1	1	1	5
Lm_F2365_LMOf2365_0671	1	1	1	1	1	5
Lm_F2365_LMOf2365_0673	1	1	1	1	1	5
Lm_F2365_LMOf2365_0674	1	1	1	1	1	5
Lm_F2365_LMOf2365_0675	1	1	1	1	1	5
Lm_F2365_LMOf2365_0676	1	1	1	1	1	5
Lm_F2365_LMOf2365_0677	1	1	1	1	1	5
Lm_F2365_LMOf2365_0678	1	1	1	1	1	5
Lm_F2365_LMOf2365_0679	1	1	1	1	1	5
Lm_F2365_LMOf2365_0680	1	1	1	1	1	5
Lm_F2365_LMOf2365_0681	1	1	1	1	1	5
Lm_F2365_LMOf2365_0682	1	1	1	1	1	5
Lm_F2365_LMOf2365_0683	1	1	1	1	1	5
Lm_F2365_LMOf2365_0684	1	1	1	1	1	5
Lm_F2365_LMOf2365_0685	1	0	0	0	1	2
Lm_F2365_LMOf2365_0686	1	1	1	1	1	5
Lm_F2365_LMOf2365_0687	1	0	0	0	0	1
Lm_F2365_LMOf2365_0688	1	1	1	1	1	5
Lm_F2365_LMOf2365_0689	1	1	1	1	1	5
Lm_F2365_LMOf2365_0690	1	1	1	1	1	5
Lm_F2365_LMOf2365_0691	1	1	1	1	1	5
Lm_F2365_LMOf2365_0692	1	1	1	1	1	5
Lm_F2365_LMOf2365_0693	1	1	0	1	1	4
Lm_F2365_LMOf2365_0693.1	1	1	0	0	0	2
Lm_F2365_LMOf2365_0694	1	1	0	0	1	3
Lm_F2365_LMOf2365_0695	1	1	1	1	1	5
Lm_F2365_LMOf2365_0697	1	1	1	1	1	5
Lm_F2365_LMOf2365_0698	1	1	1	1	1	5
Lm_F2365_LMOf2365_0699	1	1	1	1	1	5
Lm_F2365_LMOf2365_0700	1	1	1	1	1	5
Lm_F2365_LMOf2365_0701	1	1	1	1	1	5
Lm_F2365_LMOf2365_0702	1	1	1	1	1	5
Lm_F2365_LMOf2365_0704	1	1	1	1	1	5
Lm_F2365_LMOf2365_0708	1	1	1	0	0	3
Lm_F2365_LMOf2365_0710	1	1	1	1	1	5
Lm_F2365_LMOf2365_0711	1	1	1	1	1	5
Lm_F2365_LMOf2365_0715	1	1	1	1	1	5
Lm_F2365_LMOf2365_0717	1	1	1	1	1	5
Lm_F2365_LMOf2365_0718	1	1	1	1	1	5
Lm_F2365_LMOf2365_0720	1	1	1	1	1	5
Lm_F2365_LMOf2365_0723	1	1	1	1	1	5
Lm_F2365_LMOf2365_0724	1	1	1	1	1	5
Lm_F2365_LMOf2365_0726	1	1	1	1	1	5
Lm_F2365_LMOf2365_0729	1	1	1	1	1	5
Lm_F2365_LMOf2365_0730	1	1	1	1	1	5
Lm_F2365_LMOf2365_0731	1	1	1	1	1	5
Lm_F2365_LMOf2365_0733	1	1	1	1	1	5
Lm_F2365_LMOf2365_0734	1	1	1	1	1	5
Lm_F2365_LMOf2365_0736	1	1	1	1	1	5
Lm_F2365_LMOf2365_0737	1	1	1	1	1	5
Lm_F2365_LMOf2365_0738	1	1	1	1	1	5
Lm_F2365_LMOf2365_0739	1	1	1	1	1	5
Lm_F2365_LMOf2365_0740	1	1	1	1	1	5
Lm_F2365_LMOf2365_0741	1	1	1	1	1	5
Lm_F2365_LMOf2365_0742	1	1	1	1	1	5
Lm_F2365_LMOf2365_0744	1	1	1	1	1	5
Lm_F2365_LMOf2365_0745	1	1	1	1	1	5
Lm_F2365_LMOf2365_0748	1	1	1	1	1	5
Lm_F2365_LMOf2365_0751	1	1	1	1	1	5
Lm_F2365_LMOf2365_0753	1	1	1	1	1	5
Lm_F2365_LMOf2365_0754	1	1	1	1	1	5
Lm_F2365_LMOf2365_0755	1	1	1	1	1	5
Lm_F2365_LMOf2365_0756	1	1	1	1	1	5
Lm_F2365_LMOf2365_0757	1	1	1	1	1	5
Lm_F2365_LMOf2365_0758	1	1	1	1	1	5
Lm_F2365_LMOf2365_0759	1	1	1	1	1	5
Lm_F2365_LMOf2365_0760	1	1	1	1	1	5
Lm_F2365_LMOf2365_0763	1	1	1	1	1	5
Lm_F2365_LMOf2365_0764	1	1	1	1	1	5
Lm_F2365_LMOf2365_0765	1	1	1	1	1	5
Lm_F2365_LMOf2365_0766	1	1	1	1	1	5
Lm_F2365_LMOf2365_0768	1	1	1	1	1	5
Lm_F2365_LMOf2365_0769	1	1	1	1	1	5
Lm_F2365_LMOf2365_0770	1	1	1	1	0	4
Lm_F2365_LMOf2365_0771	1	1	1	1	0	4
Lm_F2365_LMOf2365_0772	1	1	1	1	0	4
Lm_F2365_LMOf2365_0773	1	1	1	1	0	4
Lm_F2365_LMOf2365_0774	1	1	1	1	0	4
Lm_F2365_LMOf2365_0775	1	1	1	1	0	4
Lm_F2365_LMOf2365_0776	1	1	1	1	0	4
Lm_F2365_LMOf2365_0777	1	1	1	1	0	4
Lm_F2365_LMOf2365_0778	1	1	1	1	0	4
Lm_F2365_LMOf2365_0779	1	1	1	1	1	5
Lm_F2365_LMOf2365_0780	1	1	1	1	1	5
Lm_F2365_LMOf2365_0781	1	1	1	1	1	5
Lm_F2365_LMOf2365_0782	1	1	1	1	1	5
Lm_F2365_LMOf2365_0783	1	1	1	1	1	5
Lm_F2365_LMOf2365_0784	1	1	1	1	1	5
Lm_F2365_LMOf2365_0785	1	1	1	1	1	5
Lm_F2365_LMOf2365_0786	1	1	1	1	1	5
Lm_F2365_LMOf2365_0787	1	1	1	1	1	5
Lm_F2365_LMOf2365_0788	1	1	1	1	1	5
Lm_F2365_LMOf2365_0789	1	1	1	1	1	5
Lm_F2365_LMOf2365_0790	1	1	1	1	1	5
Lm_F2365_LMOf2365_0791	1	1	1	1	1	5
Lm_F2365_LMOf2365_0792	1	1	1	1	1	5
Lm_F2365_LMOf2365_0793	1	1	1	1	1	5
Lm_F2365_LMOf2365_0794	1	1	1	1	1	5
Lm_F2365_LMOf2365_0795	1	1	1	1	1	5
Lm_F2365_LMOf2365_0796	1	1	1	1	1	5
Lm_F2365_LMOf2365_0797	1	1	1	1	1	5
Lm_F2365_LMOf2365_0798	1	1	1	1	1	5
Lm_F2365_LMOf2365_0799	1	1	1	1	1	5
Lm_F2365_LMOf2365_0801	1	1	1	1	1	5
Lm_F2365_LMOf2365_0802	1	1	1	1	1	5
Lm_F2365_LMOf2365_0803	1	1	1	1	1	5
Lm_F2365_LMOf2365_0804	1	1	1	1	1	5
Lm_F2365_LMOf2365_0805	1	1	1	1	0	4
Lm_F2365_LMOf2365_0806	1	1	1	1	1	5
Lm_F2365_LMOf2365_0807	1	1	1	1	1	5
Lm_F2365_LMOf2365_0808	1	1	1	1	1	5
Lm_F2365_LMOf2365_0809	1	1	1	1	1	5
Lm_F2365_LMOf2365_0810	1	1	1	1	1	5
Lm_F2365_LMOf2365_0811	1	1	1	1	1	5
Lm_F2365_LMOf2365_0812	1	1	1	1	1	5
Lm_F2365_LMOf2365_0813	1	1	1	1	1	5
Lm_F2365_LMOf2365_0814	1	1	1	1	1	5
Lm_F2365_LMOf2365_0815	1	1	1	1	1	5
Lm_F2365_LMOf2365_0816	1	1	1	1	1	5
Lm_F2365_LMOf2365_0817	1	1	1	1	1	5
Lm_F2365_LMOf2365_0818	1	1	1	1	1	5
Lm_F2365_LMOf2365_0819	1	1	1	1	1	5
Lm_F2365_LMOf2365_0820	1	1	1	1	1	5
Lm_F2365_LMOf2365_0821	1	1	1	1	0	4
Lm_F2365_LMOf2365_0822	1	1	1	1	1	5
Lm_F2365_LMOf2365_0823	1	1	1	1	1	5
Lm_F2365_LMOf2365_0824	1	1	1	1	1	5
Lm_F2365_LMOf2365_0825	1	1	1	1	1	5
Lm_F2365_LMOf2365_0826	1	1	1	1	1	5
Lm_F2365_LMOf2365_0828	1	1	1	1	1	5
Lm_F2365_LMOf2365_0830	1	1	1	1	1	5
Lm_F2365_LMOf2365_0832	1	1	0	1	1	4
Lm_F2365_LMOf2365_0833	1	1	0	1	1	4
Lm_F2365_LMOf2365_0834	1	1	0	0	0	2
Lm_F2365_LMOf2365_0835	1	1	0	0	0	2
Lm_F2365_LMOf2365_0836	1	1	1	1	1	5
Lm_F2365_LMOf2365_0837	1	1	1	1	1	5
Lm_F2365_LMOf2365_0838	1	1	1	1	1	5
Lm_F2365_LMOf2365_0839	1	1	1	1	1	5
Lm_F2365_LMOf2365_0840	1	1	1	1	1	5
Lm_F2365_LMOf2365_0841	1	1	1	1	1	5
Lm_F2365_LMOf2365_0842	1	1	1	1	1	5
Lm_F2365_LMOf2365_0843	1	1	1	1	1	5
Lm_F2365_LMOf2365_0844	1	1	1	1	1	5
Lm_F2365_LMOf2365_0845	1	1	1	1	1	5
Lm_F2365_LMOf2365_0846	1	1	1	1	1	5
Lm_F2365_LMOf2365_0847	1	1	1	1	1	5
Lm_F2365_LMOf2365_0848	1	1	1	1	1	5
Lm_F2365_LMOf2365_0849	1	1	1	1	1	5
Lm_F2365_LMOf2365_0850	1	1	1	1	1	5
Lm_F2365_LMOf2365_0851	1	1	1	1	0	4
Lm_F2365_LMOf2365_0852	1	1	1	1	1	5
Lm_F2365_LMOf2365_0853	1	1	1	1	1	5
Lm_F2365_LMOf2365_0854	1	1	1	1	1	5
Lm_F2365_LMOf2365_0855	1	1	1	1	1	5
Lm_F2365_LMOf2365_0857	1	1	1	1	1	5
Lm_F2365_LMOf2365_0858	1	1	1	1	1	5
Lm_F2365_LMOf2365_0859	1	1	1	0	1	4
Lm_F2365_LMOf2365_0860	1	1	1	1	1	5
Lm_F2365_LMOf2365_0861	1	1	1	1	1	5
Lm_F2365_LMOf2365_0862	1	1	1	1	1	5
Lm_F2365_LMOf2365_0863	1	1	1	1	1	5
Lm_F2365_LMOf2365_0864	1	1	1	1	1	5
Lm_F2365_LMOf2365_0865	1	1	1	1	1	5
Lm_F2365_LMOf2365_0866	1	1	1	1	1	5
Lm_F2365_LMOf2365_0868	1	1	1	1	1	5
Lm_F2365_LMOf2365_0869	1	1	1	1	1	5
Lm_F2365_LMOf2365_0872	1	1	1	1	1	5
Lm_F2365_LMOf2365_0874	1	1	1	1	1	5
Lm_F2365_LMOf2365_0875	1	1	1	1	1	5
Lm_F2365_LMOf2365_0876	1	1	1	1	1	5
Lm_F2365_LMOf2365_0877	1	1	1	1	1	5
Lm_F2365_LMOf2365_0878	1	1	1	1	1	5
Lm_F2365_LMOf2365_0880	1	1	1	1	1	5
Lm_F2365_LMOf2365_0881	1	1	1	1	1	5
Lm_F2365_LMOf2365_0882	1	1	1	1	1	5
Lm_F2365_LMOf2365_0884	1	1	1	1	1	5
Lm_F2365_LMOf2365_0886	1	1	1	1	1	5
Lm_F2365_LMOf2365_0887	1	1	1	0	0	3
Lm_F2365_LMOf2365_0888	1	1	1	0	0	3
Lm_F2365_LMOf2365_0889	1	1	1	0	0	3
Lm_F2365_LMOf2365_0890	1	1	1	1	1	5
Lm_F2365_LMOf2365_0891	1	1	1	1	1	5
Lm_F2365_LMOf2365_0892	1	1	1	1	1	5
Lm_F2365_LMOf2365_0893	1	1	1	1	1	5
Lm_F2365_LMOf2365_0894	1	1	1	1	1	5
Lm_F2365_LMOf2365_0895	1	1	1	1	1	5
Lm_F2365_LMOf2365_0896	1	1	1	1	1	5
Lm_F2365_LMOf2365_0897	1	1	1	1	1	5
Lm_F2365_LMOf2365_0898	1	1	1	1	1	5
Lm_F2365_LMOf2365_0899	1	1	1	1	1	5
Lm_F2365_LMOf2365_0900	1	1	1	1	1	5
Lm_F2365_LMOf2365_0901	1	1	1	1	1	5
Lm_F2365_LMOf2365_0902	1	1	1	1	1	5
Lm_F2365_LMOf2365_0906	1	1	1	1	1	5
Lm_F2365_LMOf2365_0911	1	1	1	1	1	5
Lm_F2365_LMOf2365_0912	1	1	1	1	1	5
Lm_F2365_LMOf2365_0913	1	1	1	1	1	5
Lm_F2365_LMOf2365_0915	1	1	1	1	1	5
Lm_F2365_LMOf2365_0916	1	1	1	1	1	5
Lm_F2365_LMOf2365_0917	1	1	1	1	1	5
Lm_F2365_LMOf2365_0918	1	1	1	1	1	5
Lm_F2365_LMOf2365_0919	1	1	0	1	1	4
Lm_F2365_LMOf2365_0920	1	1	0	1	1	4
Lm_F2365_LMOf2365_0921	1	1	1	1	1	5
Lm_F2365_LMOf2365_0923	1	1	1	1	1	5
Lm_F2365_LMOf2365_0924	1	1	1	1	1	5
Lm_F2365_LMOf2365_0926	1	1	1	1	1	5
Lm_F2365_LMOf2365_0927	1	1	1	1	1	5
Lm_F2365_LMOf2365_0929	1	1	1	1	1	5
Lm_F2365_LMOf2365_0930	1	1	1	1	1	5
Lm_F2365_LMOf2365_0931	1	1	1	1	1	5
Lm_F2365_LMOf2365_0932	1	1	1	1	1	5
Lm_F2365_LMOf2365_0933	1	1	1	1	1	5
Lm_F2365_LMOf2365_0934	1	1	1	1	1	5
Lm_F2365_LMOf2365_0936	1	1	1	1	1	5
Lm_F2365_LMOf2365_0937	1	1	1	1	1	5
Lm_F2365_LMOf2365_0938	1	1	1	1	1	5
Lm_F2365_LMOf2365_0940	1	1	1	1	1	5
Lm_F2365_LMOf2365_0941	1	1	1	1	1	5
Lm_F2365_LMOf2365_0942	1	1	1	1	1	5
Lm_F2365_LMOf2365_0943	1	1	1	1	1	5
Lm_F2365_LMOf2365_0945	1	1	1	1	1	5
Lm_F2365_LMOf2365_0946	1	1	1	1	1	5
Lm_F2365_LMOf2365_0947	1	1	1	1	1	5
Lm_F2365_LMOf2365_0948	1	1	1	1	1	5
Lm_F2365_LMOf2365_0949	1	1	1	1	1	5
Lm_F2365_LMOf2365_0950	1	1	1	1	1	5
Lm_F2365_LMOf2365_0951	1	1	1	1	1	5
Lm_F2365_LMOf2365_0952	1	1	1	1	1	5
Lm_F2365_LMOf2365_0953	1	1	1	1	1	5
Lm_F2365_LMOf2365_0954	1	1	0	1	1	4
Lm_F2365_LMOf2365_0956	1	1	1	1	1	5
Lm_F2365_LMOf2365_0957	1	1	1	1	1	5
Lm_F2365_LMOf2365_0959	1	1	1	1	1	5
Lm_F2365_LMOf2365_0960	1	1	1	1	1	5
Lm_F2365_LMOf2365_0961	1	1	1	1	1	5
Lm_F2365_LMOf2365_0962	1	1	1	1	1	5
Lm_F2365_LMOf2365_0963	1	1	1	1	1	5
Lm_F2365_LMOf2365_0964	1	1	1	1	1	5
Lm_F2365_LMOf2365_0965	1	1	1	1	1	5
Lm_F2365_LMOf2365_0966	1	1	1	1	1	5
Lm_F2365_LMOf2365_0967	1	1	1	1	1	5
Lm_F2365_LMOf2365_0968	1	1	1	1	1	5
Lm_F2365_LMOf2365_0969	1	1	1	1	1	5
Lm_F2365_LMOf2365_0970	1	1	1	1	1	5
Lm_F2365_LMOf2365_0971	1	1	1	1	1	5
Lm_F2365_LMOf2365_0972	1	1	1	1	1	5
Lm_F2365_LMOf2365_0973	1	1	1	1	1	5
Lm_F2365_LMOf2365_0974	1	1	1	1	1	5
Lm_F2365_LMOf2365_0975	1	1	1	1	1	5
Lm_F2365_LMOf2365_0978	1	1	1	1	1	5
Lm_F2365_LMOf2365_0979	1	1	1	1	1	5
Lm_F2365_LMOf2365_0980	1	1	1	1	1	5
Lm_F2365_LMOf2365_0981	1	1	1	1	1	5
Lm_F2365_LMOf2365_0982	1	1	1	1	1	5
Lm_F2365_LMOf2365_0983	1	1	1	1	1	5
Lm_F2365_LMOf2365_0984	1	1	1	0	1	4
Lm_F2365_LMOf2365_0985	1	1	1	1	1	5
Lm_F2365_LMOf2365_0986	1	1	1	1	1	5
Lm_F2365_LMOf2365_0987	1	1	1	1	1	5
Lm_F2365_LMOf2365_0989	1	1	1	1	1	5
Lm_F2365_LMOf2365_0997	1	1	1	1	1	5
Lm_F2365_LMOf2365_0998	1	1	1	1	1	5
Lm_F2365_LMOf2365_1000	1	1	1	1	1	5
Lm_F2365_LMOf2365_1001	1	1	1	1	1	5
Lm_F2365_LMOf2365_1002	1	1	1	1	1	5
Lm_F2365_LMOf2365_1003	1	1	1	1	1	5
Lm_F2365_LMOf2365_1005	1	1	1	1	1	5
Lm_F2365_LMOf2365_1006	1	1	1	1	1	5
Lm_F2365_LMOf2365_1007	1	1	1	1	1	5
Lm_F2365_LMOf2365_1010	1	1	1	1	1	5
Lm_F2365_LMOf2365_1011	1	1	1	1	1	5
Lm_F2365_LMOf2365_1012	1	1	1	1	1	5
Lm_F2365_LMOf2365_1013	1	1	1	1	1	5
Lm_F2365_LMOf2365_1014	1	1	1	1	1	5
Lm_F2365_LMOf2365_1015	1	1	1	1	1	5
Lm_F2365_LMOf2365_1016	1	1	1	1	1	5
Lm_F2365_LMOf2365_1018	1	1	1	1	1	5
Lm_F2365_LMOf2365_1019	1	1	1	1	1	5
Lm_F2365_LMOf2365_1020	1	1	1	1	1	5
Lm_F2365_LMOf2365_1021	1	1	1	1	1	5
Lm_F2365_LMOf2365_1022	1	1	1	0	1	4
Lm_F2365_LMOf2365_1025	1	1	1	1	1	5
Lm_F2365_LMOf2365_1026	1	1	1	1	1	5
Lm_F2365_LMOf2365_1027	1	1	1	1	1	5
Lm_F2365_LMOf2365_1029	1	1	1	1	1	5
Lm_F2365_LMOf2365_1030	1	1	1	1	1	5
Lm_F2365_LMOf2365_1031	1	1	1	1	1	5
Lm_F2365_LMOf2365_1032	1	1	1	1	1	5
Lm_F2365_LMOf2365_1033	1	1	1	1	1	5
Lm_F2365_LMOf2365_1034	1	1	1	1	1	5
Lm_F2365_LMOf2365_1035	1	1	1	1	1	5
Lm_F2365_LMOf2365_1036	1	1	1	1	1	5
Lm_F2365_LMOf2365_1037	1	1	1	1	1	5
Lm_F2365_LMOf2365_1038	1	1	1	1	1	5
Lm_F2365_LMOf2365_1039	1	1	1	1	1	5
Lm_F2365_LMOf2365_1040	1	1	1	1	1	5
Lm_F2365_LMOf2365_1041	1	1	1	1	1	5
Lm_F2365_LMOf2365_1042	1	1	1	1	1	5
Lm_F2365_LMOf2365_1043	1	1	1	1	1	5
Lm_F2365_LMOf2365_1044	1	1	1	1	1	5
Lm_F2365_LMOf2365_1045	1	1	1	1	1	5
Lm_F2365_LMOf2365_1046	1	1	1	1	1	5
Lm_F2365_LMOf2365_1047	1	1	1	1	1	5
Lm_F2365_LMOf2365_1048	1	1	1	1	1	5
Lm_F2365_LMOf2365_1050	1	1	1	1	1	5
Lm_F2365_LMOf2365_1051	1	1	1	0	0	3
Lm_F2365_LMOf2365_1052	1	1	1	0	0	3
Lm_F2365_LMOf2365_1053	1	1	1	0	0	3
Lm_F2365_LMOf2365_1054	1	1	1	0	0	3
Lm_F2365_LMOf2365_1056	1	1	1	0	0	3
Lm_F2365_LMOf2365_1057	1	1	1	0	0	3
Lm_F2365_LMOf2365_1058	1	1	1	1	1	5
Lm_F2365_LMOf2365_1071	1	1	1	1	1	5
Lm_F2365_LMOf2365_1075	1	1	1	1	1	5
Lm_F2365_LMOf2365_1076	1	1	1	1	1	5
Lm_F2365_LMOf2365_1077	1	1	1	1	1	5
Lm_F2365_LMOf2365_1078	1	1	1	1	1	5
Lm_F2365_LMOf2365_1079	1	1	1	1	1	5
Lm_F2365_LMOf2365_1080	1	1	1	1	1	5
Lm_F2365_LMOf2365_1081	1	1	1	1	1	5
Lm_F2365_LMOf2365_1082	1	1	1	1	1	5
Lm_F2365_LMOf2365_1083	1	1	1	1	1	5
Lm_F2365_LMOf2365_1085	1	1	1	1	1	5
Lm_F2365_LMOf2365_1086	1	1	1	1	1	5
Lm_F2365_LMOf2365_1087	1	1	1	1	1	5
Lm_F2365_LMOf2365_1088	1	1	1	1	1	5
Lm_F2365_LMOf2365_1090	1	1	1	1	1	5
Lm_F2365_LMOf2365_1091	1	1	1	1	1	5
Lm_F2365_LMOf2365_1092	1	1	1	1	1	5
Lm_F2365_LMOf2365_1093	1	1	0	1	1	4
Lm_F2365_LMOf2365_1094	1	1	0	1	1	4
Lm_F2365_LMOf2365_1095	1	1	0	1	1	4
Lm_F2365_LMOf2365_1096	1	1	0	1	1	4
Lm_F2365_LMOf2365_1097	1	1	0	0	1	3
Lm_F2365_LMOf2365_1098	1	1	0	0	1	3
Lm_F2365_LMOf2365_1100	1	1	1	1	1	5
Lm_F2365_LMOf2365_1101	1	1	1	1	1	5
Lm_F2365_LMOf2365_1102	1	1	0	1	1	4
Lm_F2365_LMOf2365_1103	1	1	0	1	1	4
Lm_F2365_LMOf2365_1104	1	1	1	1	1	5
Lm_F2365_LMOf2365_1106	1	1	1	1	1	5
Lm_F2365_LMOf2365_1108	1	1	1	1	1	5
Lm_F2365_LMOf2365_1109	1	1	1	1	1	5
Lm_F2365_LMOf2365_1111	1	1	1	0	1	4
Lm_F2365_LMOf2365_1113	1	1	0	0	0	2
Lm_F2365_LMOf2365_1114	1	1	0	0	0	2
Lm_F2365_LMOf2365_1115	1	1	0	0	0	2
Lm_F2365_LMOf2365_1116	1	1	0	0	0	2
Lm_F2365_LMOf2365_1117	1	1	0	0	0	2
Lm_F2365_LMOf2365_1118	1	1	0	0	0	2
Lm_F2365_LMOf2365_1119	1	1	0	0	0	2
Lm_F2365_LMOf2365_1120	1	1	1	0	0	3
Lm_F2365_LMOf2365_1122	1	0	0	0	0	1
Lm_F2365_LMOf2365_1123	1	0	0	0	0	1
Lm_F2365_LMOf2365_1125	1	0	0	0	0	1
Lm_F2365_LMOf2365_1127	1	0	1	0	0	2
Lm_F2365_LMOf2365_1128	1	0	1	0	0	2
Lm_F2365_LMOf2365_1129	1	0	1	0	0	2
Lm_F2365_LMOf2365_1130	1	0	1	0	0	2
Lm_F2365_LMOf2365_1131	1	1	0	1	1	4
Lm_F2365_LMOf2365_1132	1	1	1	1	1	5
Lm_F2365_LMOf2365_1133	1	1	1	0	0	3
Lm_F2365_LMOf2365_1134	1	1	1	1	1	5
Lm_F2365_LMOf2365_1135	1	1	1	1	1	5
Lm_F2365_LMOf2365_1136	1	1	1	1	1	5
Lm_F2365_LMOf2365_1137	1	1	1	1	1	5
Lm_F2365_LMOf2365_1138	1	1	1	1	1	5
Lm_F2365_LMOf2365_1139	1	1	1	1	1	5
Lm_F2365_LMOf2365_1140	1	1	1	1	1	5
Lm_F2365_LMOf2365_1141	1	1	1	1	1	5
Lm_F2365_LMOf2365_1142	1	1	0	1	1	4
Lm_F2365_LMOf2365_1143	1	1	0	1	1	4
Lm_F2365_LMOf2365_1144	1	1	1	1	1	5
Lm_F2365_LMOf2365_1145	1	1	1	1	1	5
Lm_F2365_LMOf2365_1147	1	1	1	1	1	5
Lm_F2365_LMOf2365_1148	1	1	1	1	1	5
Lm_F2365_LMOf2365_1149	1	1	1	1	1	5
Lm_F2365_LMOf2365_1150	1	1	1	1	1	5
Lm_F2365_LMOf2365_1153	1	1	1	1	1	5
Lm_F2365_LMOf2365_1157	1	1	1	1	1	5
Lm_F2365_LMOf2365_1165	1	1	1	1	1	5
Lm_F2365_LMOf2365_1166	1	1	1	1	1	5
Lm_F2365_LMOf2365_1168	1	1	1	1	1	5
Lm_F2365_LMOf2365_1172	1	1	1	1	1	5
Lm_F2365_LMOf2365_1176	1	1	1	1	1	5
Lm_F2365_LMOf2365_1177	1	1	1	1	1	5
Lm_F2365_LMOf2365_1178	1	1	1	1	1	5
Lm_F2365_LMOf2365_1181	1	1	1	1	1	5
Lm_F2365_LMOf2365_1182	1	1	1	1	1	5
Lm_F2365_LMOf2365_1183	1	1	1	1	1	5
Lm_F2365_LMOf2365_1188	1	1	1	1	1	5
Lm_F2365_LMOf2365_1189	1	1	1	1	1	5
Lm_F2365_LMOf2365_1191	1	1	1	1	1	5
Lm_F2365_LMOf2365_1192	1	1	1	1	1	5
Lm_F2365_LMOf2365_1193	1	1	1	1	1	5
Lm_F2365_LMOf2365_1194	1	1	1	1	1	5
Lm_F2365_LMOf2365_1195	1	1	1	1	1	5
Lm_F2365_LMOf2365_1196	1	1	1	1	1	5
Lm_F2365_LMOf2365_1197	1	1	1	1	1	5
Lm_F2365_LMOf2365_1198	1	1	1	1	1	5
Lm_F2365_LMOf2365_1199	1	1	1	1	1	5
Lm_F2365_LMOf2365_1201	1	1	1	1	1	5
Lm_F2365_LMOf2365_1210	1	1	1	1	1	5
Lm_F2365_LMOf2365_1214	1	1	1	1	1	5
Lm_F2365_LMOf2365_1216	1	1	1	1	1	5
Lm_F2365_LMOf2365_1218	1	1	1	1	1	5
Lm_F2365_LMOf2365_1219	1	1	1	1	1	5
Lm_F2365_LMOf2365_1220	1	1	1	1	1	5
Lm_F2365_LMOf2365_1221	1	1	1	1	1	5
Lm_F2365_LMOf2365_1222	1	1	1	0	0	3
Lm_F2365_LMOf2365_1223	1	1	1	0	0	3
Lm_F2365_LMOf2365_1224	1	1	1	1	1	5
Lm_F2365_LMOf2365_1225	1	1	1	1	1	5
Lm_F2365_LMOf2365_1226	1	1	1	1	1	5
Lm_F2365_LMOf2365_1227	1	1	1	1	1	5
Lm_F2365_LMOf2365_1228	1	1	1	1	1	5
Lm_F2365_LMOf2365_1229	1	1	1	1	1	5
Lm_F2365_LMOf2365_1232	1	1	1	1	1	5
Lm_F2365_LMOf2365_1233	1	1	1	1	1	5
Lm_F2365_LMOf2365_1234	1	1	1	1	1	5
Lm_F2365_LMOf2365_1235	1	1	1	1	1	5
Lm_F2365_LMOf2365_1237	1	1	1	1	1	5
Lm_F2365_LMOf2365_1238	1	1	1	1	1	5
Lm_F2365_LMOf2365_1239	1	1	1	1	1	5
Lm_F2365_LMOf2365_1240	1	1	1	1	1	5
Lm_F2365_LMOf2365_1244	1	1	1	1	1	5
Lm_F2365_LMOf2365_1245	1	1	1	1	1	5
Lm_F2365_LMOf2365_1248	1	1	1	1	1	5
Lm_F2365_LMOf2365_1249	1	1	1	1	1	5
Lm_F2365_LMOf2365_1252	1	1	0	0	0	2
Lm_F2365_LMOf2365_1253	1	1	0	1	1	4
Lm_F2365_LMOf2365_1254	1	1	0	1	0	3
Lm_F2365_LMOf2365_1255	1	1	1	1	1	5
Lm_F2365_LMOf2365_1256	1	1	1	1	1	5
Lm_F2365_LMOf2365_1257	1	1	1	1	1	5
Lm_F2365_LMOf2365_1258	1	1	1	1	1	5
Lm_F2365_LMOf2365_1259	1	1	1	1	1	5
Lm_F2365_LMOf2365_1261	1	1	1	1	1	5
Lm_F2365_LMOf2365_1262	1	1	1	1	1	5
Lm_F2365_LMOf2365_1263	1	1	1	1	1	5
Lm_F2365_LMOf2365_1264	1	1	1	1	1	5
Lm_F2365_LMOf2365_1265	1	1	1	1	1	5
Lm_F2365_LMOf2365_1266	1	0	0	0	1	2
Lm_F2365_LMOf2365_1267	1	1	1	1	1	5
Lm_F2365_LMOf2365_1273	1	1	1	1	1	5
Lm_F2365_LMOf2365_1274	1	1	1	1	1	5
Lm_F2365_LMOf2365_1275	1	1	1	1	1	5
Lm_F2365_LMOf2365_1278	1	1	1	1	1	5
Lm_F2365_LMOf2365_1279	1	1	1	1	1	5
Lm_F2365_LMOf2365_1281	1	1	1	1	1	5
Lm_F2365_LMOf2365_1282	1	1	1	1	1	5
Lm_F2365_LMOf2365_1283	1	1	1	1	1	5
Lm_F2365_LMOf2365_1287	1	1	1	1	1	5
Lm_F2365_LMOf2365_1288	1	1	1	1	1	5
Lm_F2365_LMOf2365_1289	1	1	1	1	1	5
Lm_F2365_LMOf2365_1290	1	1	1	1	1	5
Lm_F2365_LMOf2365_1292	1	1	1	1	1	5
Lm_F2365_LMOf2365_1298	1	1	1	1	1	5
Lm_F2365_LMOf2365_1299	1	1	1	1	1	5
Lm_F2365_LMOf2365_1300	1	1	1	1	1	5
Lm_F2365_LMOf2365_1301	1	1	1	1	1	5
Lm_F2365_LMOf2365_1302	1	1	1	1	1	5
Lm_F2365_LMOf2365_1303	1	1	1	1	1	5
Lm_F2365_LMOf2365_1307	1	1	1	1	1	5
Lm_F2365_LMOf2365_1308	1	1	1	1	1	5
Lm_F2365_LMOf2365_1309	1	1	1	1	1	5
Lm_F2365_LMOf2365_1313	1	1	1	1	1	5
Lm_F2365_LMOf2365_1314	1	1	1	1	1	5
Lm_F2365_LMOf2365_1319	1	1	1	1	1	5
Lm_F2365_LMOf2365_1321	1	1	1	1	1	5
Lm_F2365_LMOf2365_1322	1	1	1	1	1	5
Lm_F2365_LMOf2365_1324	1	1	1	1	1	5
Lm_F2365_LMOf2365_1325	1	1	1	1	1	5
Lm_F2365_LMOf2365_1326	1	1	1	1	1	5
Lm_F2365_LMOf2365_1327	1	1	1	1	1	5
Lm_F2365_LMOf2365_1328	1	1	1	1	1	5
Lm_F2365_LMOf2365_1329	1	1	1	1	1	5
Lm_F2365_LMOf2365_1335	1	1	1	1	1	5
Lm_F2365_LMOf2365_1338	1	1	1	1	1	5
Lm_F2365_LMOf2365_1340	1	1	1	1	1	5
Lm_F2365_LMOf2365_1341	1	1	1	1	1	5
Lm_F2365_LMOf2365_1343	1	1	1	1	1	5
Lm_F2365_LMOf2365_1349	1	1	1	1	1	5
Lm_F2365_LMOf2365_1350	1	1	1	1	1	5
Lm_F2365_LMOf2365_1351	1	1	1	1	1	5
Lm_F2365_LMOf2365_1353	1	1	1	1	1	5
Lm_F2365_LMOf2365_1354	1	1	1	1	1	5
Lm_F2365_LMOf2365_1357	1	1	1	1	1	5
Lm_F2365_LMOf2365_1358	1	1	1	1	1	5
Lm_F2365_LMOf2365_1359	1	1	1	1	1	5
Lm_F2365_LMOf2365_1360	1	1	1	0	1	4
Lm_F2365_LMOf2365_1361	1	1	1	1	1	5
Lm_F2365_LMOf2365_1362	1	1	1	1	1	5
Lm_F2365_LMOf2365_1363	1	1	1	1	1	5
Lm_F2365_LMOf2365_1364	1	1	1	1	1	5
Lm_F2365_LMOf2365_1368	1	1	1	1	1	5
Lm_F2365_LMOf2365_1369	1	1	1	1	1	5
Lm_F2365_LMOf2365_1370	1	1	1	1	1	5
Lm_F2365_LMOf2365_1371	1	1	1	1	1	5
Lm_F2365_LMOf2365_1375	1	1	1	1	1	5
Lm_F2365_LMOf2365_1380	1	1	1	1	1	5
Lm_F2365_LMOf2365_1383	1	1	1	1	1	5
Lm_F2365_LMOf2365_1386	1	1	1	1	1	5
Lm_F2365_LMOf2365_1387	1	1	1	1	1	5
Lm_F2365_LMOf2365_1388	1	1	1	1	1	5
Lm_F2365_LMOf2365_1389	1	1	1	1	1	5
Lm_F2365_LMOf2365_1390	1	1	1	1	1	5
Lm_F2365_LMOf2365_1391	1	1	1	1	1	5
Lm_F2365_LMOf2365_1393	1	1	1	1	1	5
Lm_F2365_LMOf2365_1396	1	1	1	1	1	5
Lm_F2365_LMOf2365_1397	1	1	1	1	1	5
Lm_F2365_LMOf2365_1398	1	1	1	1	1	5
Lm_F2365_LMOf2365_1399	1	1	1	1	1	5
Lm_F2365_LMOf2365_1400	1	1	1	1	1	5
Lm_F2365_LMOf2365_1401	1	1	1	1	1	5
Lm_F2365_LMOf2365_1403	1	1	1	1	1	5
Lm_F2365_LMOf2365_1404	1	1	1	1	1	5
Lm_F2365_LMOf2365_1405	1	1	1	1	1	5
Lm_F2365_LMOf2365_1406	1	1	1	1	1	5
Lm_F2365_LMOf2365_1407	1	1	1	1	1	5
Lm_F2365_LMOf2365_1408	1	1	1	1	1	5
Lm_F2365_LMOf2365_1409	1	1	1	1	1	5
Lm_F2365_LMOf2365_1410	1	1	1	1	1	5
Lm_F2365_LMOf2365_1411	1	1	1	1	1	5
Lm_F2365_LMOf2365_1412	1	1	1	1	1	5
Lm_F2365_LMOf2365_1413	1	1	1	1	1	5
Lm_F2365_LMOf2365_1414	1	1	1	1	1	5
Lm_F2365_LMOf2365_1416	1	1	1	1	1	5
Lm_F2365_LMOf2365_1418	1	1	1	1	1	5
Lm_F2365_LMOf2365_1419	1	1	1	1	1	5
Lm_F2365_LMOf2365_1420	1	1	1	1	1	5
Lm_F2365_LMOf2365_1421	1	1	1	1	1	5
Lm_F2365_LMOf2365_1427	1	1	1	1	1	5
Lm_F2365_LMOf2365_1428	1	1	1	1	1	5
Lm_F2365_LMOf2365_1429	1	1	1	1	1	5
Lm_F2365_LMOf2365_1430	1	1	1	1	1	5
Lm_F2365_LMOf2365_1432	1	1	1	1	1	5
Lm_F2365_LMOf2365_1433	1	1	1	1	1	5
Lm_F2365_LMOf2365_1435	1	1	1	1	1	5
Lm_F2365_LMOf2365_1436	1	1	1	1	1	5
Lm_F2365_LMOf2365_1437	1	1	1	1	1	5
Lm_F2365_LMOf2365_1438	1	1	1	1	1	5
Lm_F2365_LMOf2365_1440	1	1	1	1	1	5
Lm_F2365_LMOf2365_1441	1	1	1	1	1	5
Lm_F2365_LMOf2365_1442	1	1	1	1	1	5
Lm_F2365_LMOf2365_1443	1	1	1	1	1	5
Lm_F2365_LMOf2365_1448	1	1	1	1	1	5
Lm_F2365_LMOf2365_1449	1	1	1	1	1	5
Lm_F2365_LMOf2365_1450	1	1	1	1	1	5
Lm_F2365_LMOf2365_1451	1	1	1	1	1	5
Lm_F2365_LMOf2365_1452	1	1	1	1	1	5
Lm_F2365_LMOf2365_1453	1	1	1	1	1	5
Lm_F2365_LMOf2365_1455	1	1	1	1	1	5
Lm_F2365_LMOf2365_1457	1	1	1	1	1	5
Lm_F2365_LMOf2365_1459	1	1	1	1	1	5
Lm_F2365_LMOf2365_1461	1	1	1	1	1	5
Lm_F2365_LMOf2365_1462	1	1	1	1	1	5
Lm_F2365_LMOf2365_1469	1	1	1	1	1	5
Lm_F2365_LMOf2365_1471	1	1	1	1	1	5
Lm_F2365_LMOf2365_1472	1	1	1	1	1	5
Lm_F2365_LMOf2365_1475	1	1	1	1	1	5
Lm_F2365_LMOf2365_1476	1	1	1	1	1	5
Lm_F2365_LMOf2365_1480	1	1	1	1	1	5
Lm_F2365_LMOf2365_1484	1	1	1	1	1	5
Lm_F2365_LMOf2365_1485	1	1	1	1	1	5
Lm_F2365_LMOf2365_1486	1	1	1	1	1	5
Lm_F2365_LMOf2365_1487	1	1	1	1	1	5
Lm_F2365_LMOf2365_1489	1	1	1	1	1	5
Lm_F2365_LMOf2365_1495	1	1	1	1	1	5
Lm_F2365_LMOf2365_1496	1	1	1	1	1	5
Lm_F2365_LMOf2365_1497	1	1	1	1	1	5
Lm_F2365_LMOf2365_1500	1	1	1	1	1	5
Lm_F2365_LMOf2365_1501	1	1	1	1	1	5
Lm_F2365_LMOf2365_1502	1	1	1	1	1	5
Lm_F2365_LMOf2365_1503	1	1	1	1	1	5
Lm_F2365_LMOf2365_1504	1	1	1	1	1	5
Lm_F2365_LMOf2365_1505	1	1	1	1	1	5
Lm_F2365_LMOf2365_1506	1	1	1	1	1	5
Lm_F2365_LMOf2365_1508	1	1	1	1	1	5
Lm_F2365_LMOf2365_1510	1	1	1	1	1	5
Lm_F2365_LMOf2365_1511	1	1	1	1	1	5
Lm_F2365_LMOf2365_1512	1	1	1	1	1	5
Lm_F2365_LMOf2365_1513	1	1	1	1	1	5
Lm_F2365_LMOf2365_1514	1	1	1	1	1	5
Lm_F2365_LMOf2365_1515	1	1	1	1	1	5
Lm_F2365_LMOf2365_1517	1	1	1	1	1	5
Lm_F2365_LMOf2365_1518	1	1	1	1	1	5
Lm_F2365_LMOf2365_1519	1	1	1	1	1	5
Lm_F2365_LMOf2365_1520	1	1	1	1	1	5
Lm_F2365_LMOf2365_1521	1	1	1	1	1	5
Lm_F2365_LMOf2365_1522	1	1	1	1	1	5
Lm_F2365_LMOf2365_1524	1	1	1	1	1	5
Lm_F2365_LMOf2365_1525	1	1	1	1	1	5
Lm_F2365_LMOf2365_1526	1	1	1	1	1	5
Lm_F2365_LMOf2365_1527	1	1	1	1	1	5
Lm_F2365_LMOf2365_1528	1	1	1	1	1	5
Lm_F2365_LMOf2365_1529	1	1	1	1	1	5
Lm_F2365_LMOf2365_1530	1	1	1	1	1	5
Lm_F2365_LMOf2365_1532	1	1	1	1	1	5
Lm_F2365_LMOf2365_1533	1	1	1	1	1	5
Lm_F2365_LMOf2365_1534	1	1	1	1	1	5
Lm_F2365_LMOf2365_1535	1	1	1	1	1	5
Lm_F2365_LMOf2365_1536	1	1	1	1	1	5
Lm_F2365_LMOf2365_1537	1	1	1	1	1	5
Lm_F2365_LMOf2365_1545	1	1	1	1	1	5
Lm_F2365_LMOf2365_1547	1	1	1	1	1	5
Lm_F2365_LMOf2365_1554	1	1	1	1	1	5
Lm_F2365_LMOf2365_1556	1	1	1	1	1	5
Lm_F2365_LMOf2365_1560	1	1	1	1	1	5
Lm_F2365_LMOf2365_1562	1	1	1	1	1	5
Lm_F2365_LMOf2365_1570	1	1	1	1	1	5
Lm_F2365_LMOf2365_1579	1	1	1	1	1	5
Lm_F2365_LMOf2365_1583	1	1	1	1	1	5
Lm_F2365_LMOf2365_1584	1	1	1	1	1	5
Lm_F2365_LMOf2365_1589	1	1	1	1	1	5
Lm_F2365_LMOf2365_1590	1	1	1	1	1	5
Lm_F2365_LMOf2365_1591	1	1	1	1	1	5
Lm_F2365_LMOf2365_1597	1	1	1	1	1	5
Lm_F2365_LMOf2365_1598	1	1	1	1	1	5
Lm_F2365_LMOf2365_1599	1	1	1	1	1	5
Lm_F2365_LMOf2365_1602	1	1	1	1	1	5
Lm_F2365_LMOf2365_1604	1	1	1	1	1	5
Lm_F2365_LMOf2365_1605	1	1	1	1	1	5
Lm_F2365_LMOf2365_1606	1	1	1	1	1	5
Lm_F2365_LMOf2365_1607	1	1	1	1	1	5
Lm_F2365_LMOf2365_1608	1	1	1	1	1	5
Lm_F2365_LMOf2365_1615	1	1	1	1	1	5
Lm_F2365_LMOf2365_1617	1	1	1	1	1	5
Lm_F2365_LMOf2365_1621	1	1	1	1	1	5
Lm_F2365_LMOf2365_1622	1	1	1	1	1	5
Lm_F2365_LMOf2365_1623	1	1	1	1	1	5
Lm_F2365_LMOf2365_1624	1	1	1	1	1	5
Lm_F2365_LMOf2365_1625	1	1	1	1	1	5
Lm_F2365_LMOf2365_1628	1	1	1	1	1	5
Lm_F2365_LMOf2365_1629	1	1	1	1	1	5
Lm_F2365_LMOf2365_1630	1	1	1	1	1	5
Lm_F2365_LMOf2365_1631	1	1	1	1	1	5
Lm_F2365_LMOf2365_1633	1	1	1	1	1	5
Lm_F2365_LMOf2365_1634	1	1	1	1	1	5
Lm_F2365_LMOf2365_1635	1	1	1	1	1	5
Lm_F2365_LMOf2365_1636	1	1	1	1	1	5
Lm_F2365_LMOf2365_1638	1	1	1	1	1	5
Lm_F2365_LMOf2365_1640	1	1	1	1	1	5
Lm_F2365_LMOf2365_1642	1	1	1	1	1	5
Lm_F2365_LMOf2365_1643	1	1	1	1	1	5
Lm_F2365_LMOf2365_1644	1	1	1	1	1	5
Lm_F2365_LMOf2365_1645	1	1	1	1	1	5
Lm_F2365_LMOf2365_1646	1	1	1	1	1	5
Lm_F2365_LMOf2365_1647	1	1	1	1	1	5
Lm_F2365_LMOf2365_1648	1	1	1	1	1	5
Lm_F2365_LMOf2365_1652	1	1	1	1	1	5
Lm_F2365_LMOf2365_1657	1	1	1	1	1	5
Lm_F2365_LMOf2365_1658	1	1	1	1	1	5
Lm_F2365_LMOf2365_1659	1	1	1	1	1	5
Lm_F2365_LMOf2365_1660	1	1	1	1	1	5
Lm_F2365_LMOf2365_1663	1	1	1	1	1	5
Lm_F2365_LMOf2365_1664	1	1	1	1	1	5
Lm_F2365_LMOf2365_1665	1	1	1	1	1	5
Lm_F2365_LMOf2365_1666	1	1	1	1	1	5
Lm_F2365_LMOf2365_1667	1	1	1	1	1	5
Lm_F2365_LMOf2365_1668	1	1	1	1	1	5
Lm_F2365_LMOf2365_1669	1	1	1	1	1	5
Lm_F2365_LMOf2365_1670	1	1	1	1	1	5
Lm_F2365_LMOf2365_1671	1	1	1	1	1	5
Lm_F2365_LMOf2365_1672	1	1	1	1	1	5
Lm_F2365_LMOf2365_1673	1	1	1	1	1	5
Lm_F2365_LMOf2365_1674	1	1	1	1	1	5
Lm_F2365_LMOf2365_1676	1	1	1	0	0	3
Lm_F2365_LMOf2365_1677	1	1	1	0	0	3
Lm_F2365_LMOf2365_1681	1	1	0	0	0	2
Lm_F2365_LMOf2365_1682	1	1	0	0	0	2
Lm_F2365_LMOf2365_1683	1	1	0	0	0	2
Lm_F2365_LMOf2365_1685	1	1	1	1	1	5
Lm_F2365_LMOf2365_1686	1	1	1	1	1	5
Lm_F2365_LMOf2365_1689	1	1	1	1	1	5
Lm_F2365_LMOf2365_1690	1	1	1	0	0	3
Lm_F2365_LMOf2365_1691	1	1	1	1	1	5
Lm_F2365_LMOf2365_1692	1	1	1	1	1	5
Lm_F2365_LMOf2365_1693	1	1	1	1	1	5
[truncated: 1,417 more rows]
