# Supplementary material for: Comparative genomics of the bacterial genus Listeria: Genome evolution is characterized by limited gene acquisition and limited gene loss
Source: BMC Genomics. 2010 Dec 2;11:688. doi: 10.1186/1471-2164-11-688 (PMC3019230; doi:10.1186/1471-2164-11-688)
Supplement: Additional file 7 — Table in MS Excel with presence or absence of 78 virulence associated genes in the genomes of the genus Listeria. [file 1471-2164-11-688-S7.XLS]

## Sheet: Sheet1
Additional file 7: Table of the presence of 78 virulence associated genes in the genomes of the genus Listeria
Gene designation	EGD-e homologue	lm EGD-e	Lm F2365	LM CLIP81459	Lm lineage IIIA	Lm lineage IIIC	Li hly- 1	Li hly- 2	Li hly+	Lma (hly-)	Lw (hly-)	Liv (hly+)	Ls hly+	Ls hly-
agrA	lmo0051	1	1	1	1	1	1	1	1	1	1	1	1	1
lmo0135	lmo0135	1	1	1	1	1	1	1	1	1	1	1	1	1
prfA	lmo0200	1	1	1	1	1	0	0	1	0	0	1	1	0
plcA	lmo0201	1	1	1	1	1	0	0	1	0	0	1	1	0
hly	lmo0202	1	1	1	1	1	0	0	1	0	0	1	1	0
mpl	lmo0203	1	1	1	1	1	0	0	1	0	0	1	1	0
actA	lmo0204	1	1	1	1	1	0	0	1	0	0	1	1	0
plcB	lmo0205	1	1	1	1	1	0	0	1	0	0	1	1	0
lmo0206	lmo0206	1	1	1	1	1	0	0	1	0	0	0	0	0
ctsR	lmo0229	1	1	1	1	1	1	1	1	1	1	1	1	1
lmo0257	lmo0257	1	0	0	1	1	0	0	1	1	1	1	1	1
inlH/inlC2	lmo0263	1	1	1	0	1	0	0	0	0	0	0	0	0
htrA	lmo0292	1	1	1	1	1	1	1	1	1	1	1	1	1
vip	lmo0320	1	1	1	0	0	0	0	0	0	0	0	0	0
pgdA	lmo0415	1	1	1	1	1	1	1	1	1	1	1	1	1
inlA	lmo0433	1	1	1	1	1	0	0	1	0	0	1	0	0
inlB	lmo0434	1	1	1	1	1	0	0	0	0	0	1	0	0
lmo0540	lmo0540	1	1	1	1	1	1	1	1	1	1	1	1	1
iap	lmo0582	1	1	1	1	1	1	1	1	1	1	1	1	1
secA2	lmo0583	1	1	1	1	1	1	1	1	1	1	1	1	1
lmo0604	lmo0604	1	1	1	1	1	1	1	1	1	1	1	1	1
mogR	lmo0674	1	1	1	1	1	1	1	1	1	1	1	1	1
lmo0788	lmo0788	1	1	1	1	1	1	1	1	1	1	1	1	1
uhpT	lmo0838	1	1	1	1	1	0	0	1	0	0	1	1	1
sigB	lmo0895	1	1	1	1	1	1	1	1	1	1	1	1	1
lmo0915	lmo0915	1	1	1	1	1	1	1	1	1	1	1	0	1
lplA1	lmo0931	1	1	1	1	1	1	1	1	1	1	1	1	1
fri	lmo0943	1	1	1	1	1	1	1	1	1	1	1	1	1
dltA	lmo0974	1	1	1	1	1	1	1	1	1	1	1	1	1
aut	lmo1076	1	1	1	1	1	1	1	1	1	1	1	1	1
lmo1081	lmo1081	1	0	0	0	0	0	0	0	0	0	0	1	0
lmo1082	lmo1082	1	0	0	0	0	0	0	0	0	0	0	1	0
lmo1099	lmo1099	1	0	0	0	0	0	0	0	0	0	0	0	0
lmo1102	lmo1102	1	0	0	0	0	0	0	0	0	0	0	0	0
tig	lmo1267	1	1	1	1	1	1	1	1	1	1	1	1	1
sipX	lmo1269	1	1	1	1	1	1	1	1	1	1	1	1	1
sipZ	lmo1271	1	1	1	1	1	1	1	1	1	1	1	1	1
lmo1290	lmo1290	1	1	1	1	1	0	0	0	1	0	1	0	1
hfq	lmo1295	1	1	1	1	1	1	1	1	1	1	1	1	1
tcsA	lmo1388	1	1	1	1	1	1	1	1	1	1	1	1	1
bilE	lmo1421	1	1	1	1	1	1	1	1	1	1	1	1	1
lmo1438	lmo1438	1	1	1	1	1	1	1	1	1	1	1	1	1
sod	lmo1439	1	1	1	1	1	1	1	1	1	1	1	1	1
lmo1521	lmo1521	1	1	1	1	1	1	1	1	1	1	1	1	1
relA	lmo1523	1	1	1	1	1	1	1	1	1	1	1	1	1
lmo1601	lmo1601	1	1	1	1	1	1	1	1	1	1	1	1	1
lmo1602	lmo1602	1	1	1	1	1	1	1	1	1	1	1	1	1
perR	lmo1683	1	1	1	1	1	1	1	1	1	1	1	1	1
mprF	lmo1695	1	1	1	1	1	1	1	1	1	1	1	1	1
adeC	lmo1742	1	1	1	1	1	1	1	1	1	1	1	1	1
virR	lmo1745	1	1	1	1	1	1	1	1	1	1	1	1	1
inlC	lmo1786	1	1	1	0	1	0	0	0	0	0	1	0	0
stp	lmo1821	1	1	1	1	1	1	1	1	1	1	1	1	1
fbpA	lmo1829	1	1	1	1	1	1	1	1	1	1	1	1	1
lmo1855	lmo1855	1	1	1	1	1	1	1	1	1	1	1	1	1
fur	lmo1956	1	1	1	1	1	1	1	1	1	1	1	1	1
lmo2026	lmo2026	1	0	0	0	0	0	0	0	0	0	0	0	0
lmo2048	lmo2048	1	1	1	1	1	1	1	1	1	1	1	1	1
bsh	lmo2067	1	1	1	1	1	0	0	0	0	0	0	0	0
lmo2114	lmo2114	1	1	1	1	1	1	1	1	1	1	1	1	1
lmo2115	lmo2115	1	1	1	1	1	1	1	1	1	1	1	1	1
lmo2157	lmo2157	1	1	1	0	0	0	0	0	1	0	1	0	0
lmo2177	lmo2177	1	1	1	1	?	1	1	1	1	1	1	1	1
svpA	lmo2185	1	1	1	1	1	1	1	1	1	1	1	1	1
oppA	lmo2196	1	1	1	1	1	1	1	1	1	1	1	1	1
fabF	lmo2201	1	1	1	1	1	1	1	1	1	1	1	1	1
lmo2203	lmo2203	1	1	1	1	1	1	1	1	1	1	1	1	1
clpB	lmo2206	1	1	1	1	1	1	1	1	1	1	1	1	1
prsA2	lmo2219	1	1	1	1	1	1	1	1	1	1	1	1	1
lmo2439	lmo2439	1	1	1	1	1	1	1	1	1	1	1	1	0
gap	lmo2459	1	1	1	1	1	1	1	1	1	1	1	1	1
degU	lmo2515	1	1	1	1	1	1	1	1	1	1	1	1	1
lmo2522	lmo2522	1	1	1	1	1	1	1	1	1	1	1	1	1
ami	lmo2558	1	1	1	1	1	1	1	0	1	1	0	1	1
murA	lmo2691	1	1	1	1	1	1	1	1	1	1	1	1	1
lmo2713	lmo2713	1	1	1	1	1	1	1	1	1	1	0	1	1
lmo2714	lmo2714	1	1	1	1	1	1	1	1	1	1	1	1	1
inlJ	lmo2821	1	1	1	0	1	0	0	0	0	0	0	0	0
lm EGD-e = L. monocytogenes EGD-e				1	present
Lm F2365 = L. monocytogenes F2365				0	absent
LM CLIP81459 = L. monocytogenes CLIP81459				?	ambiguous
Lm lineage IIIA = L. monocytogenes HCC23
Lm lineage IIIC = L. monocytogenes FSL F2-208
Li hly- 1= L. innocua CLIP11262
Li hly- 2 = L. innocua FSL S4-378
Li hly+ = L. innocua FSL J1-023
Lma (hly-) = L. marthii FSL S4-120
Lw (hly-) = L. welshimeri SLCC5334
Liv (hly+) = L. ivanovii subsp. londoniensis FSL F6-596/ATCC 49554
Ls hly+ = L. seeligeri FSL N1-067
Ls hly- = L. seeligeri FSL S4-171
